# Supplementary material for: 2-(1H-indol-3-ylcarbon­yl)acetonitrile
Source: Acta Crystallogr Sect E Struct Rep Online. 2009 Feb 4;65(Pt 3):o447. doi: 10.1107/S1600536809001342 (PMC2968615; doi:10.1107/S1600536809001342)
Supplement: Supplementary file 1 [file e-65-0o447-sup1.cif]

##############################################################################
###                                                                        ###
###        Electronic paper (Acta Crystallographica Section E)             ###
###                                                                        ###
##############################################################################
#                                                                            #
# This CIF contains the data in a paper accepted for publication in Acta     #
# Crystallographica Section E. It conforms to the requirements of Notes      #
# for Authors for Section E, and has been peer reviewed under the auspices   #
# of the IUCr Commission on Journals.                                        #
#                                                                            #
# Full details of the Crystallographic Information File format               #
# are given in the paper "The Crystallographic Information File (CIF):       #
# a New Standard Archive File for Crystallography" by S. R. Hall, F. H.      #
# Allen and I. D. Brown [Acta Cryst. (1991), A47, 655-685].                  #
#                                                                            #
# The current version of the core CIF dictionary is obtainable from          #
# ftp://ftp.iucr.org/pub/cif_core.dic. The current version number is 2.4.    #
#                                                                            #
# Software is freely available for graphical display of the structure(s) in  #
# this CIF.  For information consult the CIF home page http://www.iucr.org/  #
# cif/home.html                                                              #
#                                                                            #
# This file may be used for bona fide research purposes within the           #
# scientific community so long as proper attribution is given to the journal # 
# article from which it was obtained.                                        #
#                                                                            #
##############################################################################
                                             
data_global
_audit_creation_method     SHELXL-97
_journal_date_recd_electronic     2008-12-17
_journal_date_accepted     2009-01-12
_journal_name_full     'Acta Crystallographica, Section E'
_journal_year     2009
_journal_volume     65
_journal_issue      3
_journal_page_first     o447
_journal_page_last     o447
_journal_paper_category     QO
_journal_coeditor_code     BT2839
_publ_contact_author_name     ' M.N. Ponnuswamy '
_publ_contact_author_address
;   Centre of Advanced Study in Crystallography and Biophysics
    University of Madras
    Guindy Campus
    Chennai - 600 025
    India
;
_publ_contact_author_email     'mnpsy2004@yahoo.com'
_publ_contact_author_fax     '+9144 22352494'
_publ_contact_author_phone     '+9144 22300122'
_publ_section_title
;
2-(1<i>H</i>-indol-3-ylcarbonyl)acetonitrile
;
loop_
    _publ_author_name
    _publ_author_address
    'P. Ramesh'
;     Department of Physics
      Presidency College (Autonomous)
      Chennai 600 005
      India
;
    'A. Subbiahpandi'
;     Department of Physics
      Presidency College (Autonomous)
      Chennai 600 005
      India
;
    'P. Thirumurugan'
;
      Organic Chemistry Division
      Central Leather Research Institute
      Adyar
      Chennai 600 020
      India
;
    'Paramasivan T. Perumal '
;
      Organic Chemistry Division
      Central Leather Research Institute
      Adyar
      Chennai 600 020
      India
;
    'M. N. Ponnuswamy'
;
    Centre of Advanced Study in Crystallography and Biophysics
    University of Madras
    Guindy Campus
    Chennai 600 025
    India
;
data_I
_audit_creation_method     SHELXL-97
_chemical_name_systematic
;
2-(1<i>H</i>-indol-3-ylcarbonyl)acetonitrile
;
_chemical_name_common
;
;
_chemical_formula_moiety     'C11 H8 N2 O'
_chemical_formula_sum     'C11 H8 N2 O'
_chemical_formula_iupac     'C11 H8 N2 O'
_chemical_formula_weight     184.19
_chemical_melting_point     ?
_symmetry_cell_setting     Triclinic
_symmetry_space_group_name_H-M     'P -1'
_symmetry_space_group_name_Hall     '-P 1'
loop_
    _symmetry_equiv_pos_as_xyz
    'x, y, z'
    '-x, -y, -z'
_cell_length_a     7.3439(2)
_cell_length_b     7.3534(2)
_cell_length_c     18.2475(5)
_cell_angle_alpha     83.402(2)
_cell_angle_beta     78.890(2)
_cell_angle_gamma     73.5010(10)
_cell_volume     925.23(4)
_cell_formula_units_Z     4
_cell_measurement_reflns_used     3554
_cell_measurement_theta_min     1.14
_cell_measurement_theta_max     25.00
_cell_measurement_temperature     293(2)
_exptl_crystal_description     block
_exptl_crystal_colour     colourless
_exptl_crystal_size_max     0.30
_exptl_crystal_size_mid     0.30
_exptl_crystal_size_min     0.20
_exptl_crystal_density_diffrn     1.322
_exptl_crystal_density_meas     ?
_exptl_crystal_density_method     'not measured'
_exptl_crystal_F_000     384
_exptl_absorpt_coefficient_mu     0.088
_exptl_absorpt_correction_type     'Multi-scan'
_exptl_absorpt_process_details     '(SADABS; Sheldrick, 2001)'
_exptl_absorpt_correction_T_min     0.9741
_exptl_absorpt_correction_T_max     0.9826
_exptl_special_details
;
;
_diffrn_ambient_temperature     293(2)
_diffrn_radiation_type     MoK\a
_diffrn_radiation_wavelength     0.71073
_diffrn_radiation_source     'fine-focus sealed tube'
_diffrn_radiation_monochromator     graphite
_diffrn_measurement_device_type     'Bruker Kappa APEXII area-detector'
_diffrn_measurement_method     '\w and \f'
_diffrn_detector_area_resol_mean     ?
_diffrn_reflns_number     18838
_diffrn_reflns_av_R_equivalents     0.0245
_diffrn_reflns_av_sigmaI/netI     0.0179
_diffrn_reflns_theta_min     1.14
_diffrn_reflns_theta_max     25.00
_diffrn_reflns_theta_full     25.00
_diffrn_measured_fraction_theta_max     0.998
_diffrn_measured_fraction_theta_full     0.998
_diffrn_reflns_limit_h_min     -7
_diffrn_reflns_limit_h_max     8
_diffrn_reflns_limit_k_min     -8
_diffrn_reflns_limit_k_max     8
_diffrn_reflns_limit_l_min     -21
_diffrn_reflns_limit_l_max     21
_diffrn_standards_number     0
_diffrn_standards_interval_count     ?
_diffrn_standards_interval_time     0
_diffrn_standards_decay_%     0
_refine_special_details
;
Refinement of <i>F</i>^2^ against ALL reflections. The weighted <i>R</i>-factor
<i>wR</i> and goodness of fit <i>S</i> are based on <i>F</i>^2^, conventional
<i>R</i>-factors <i>R</i> are based on <i>F</i>, with <i>F</i> set to zero for
negative <i>F</i>^2^. The threshold expression of <i>F</i>^2^ >
\s(<i>F</i>^2^) is used only for calculating <i>R</i>-factors(gt) <i>etc</i>.
and is not relevant to the choice of reflections for refinement.
<i>R</i>-factors based on <i>F</i>^2^ are statistically about twice as large
as those based on <i>F</i>, and <i>R</i>- factors based on ALL data will be
even larger.
;
_reflns_number_total     3253
_reflns_number_gt     2717
_reflns_threshold_expression     I>2\s(I)
_refine_ls_structure_factor_coef     Fsqd
_refine_ls_matrix_type     full
_refine_ls_R_factor_all     0.0461
_refine_ls_R_factor_gt     0.0368
_refine_ls_wR_factor_gt     0.0927
_refine_ls_wR_factor_ref     0.1002
_refine_ls_goodness_of_fit_ref     1.059
_refine_ls_restrained_S_all     1.059
_refine_ls_number_reflns     3253
_refine_ls_number_parameters     253
_refine_ls_number_restraints     0
_refine_ls_hydrogen_treatment     constr
_refine_ls_weighting_scheme     calc
_refine_ls_weighting_details
         'calc w=1/[\s^2^(Fo^2^)+(0.0404P)^2^+0.2437P] where P=(Fo^2^+2Fc^2^)/3'
_atom_sites_solution_hydrogens     geom
_atom_sites_solution_primary     direct
_atom_sites_solution_secondary     difmap
_refine_ls_shift/su_max     0.008
_refine_ls_shift/su_mean     0.001
_refine_diff_density_max     0.116
_refine_diff_density_min     -0.160
_refine_ls_extinction_method     none
_refine_ls_extinction_coef     ?
loop_
    _atom_type_symbol
    _atom_type_description
    _atom_type_scat_dispersion_real
    _atom_type_scat_dispersion_imag
    _atom_type_scat_source
    'C' 'C' 0.0033 0.0016
                         'International Tables Vol C Tables 4.2.6.8 and 6.1.1.4'
    'H' 'H' 0.0000 0.0000
                         'International Tables Vol C Tables 4.2.6.8 and 6.1.1.4'
    'N' 'N' 0.0061 0.0033
                         'International Tables Vol C Tables 4.2.6.8 and 6.1.1.4'
    'O' 'O' 0.0106 0.0060
                         'International Tables Vol C Tables 4.2.6.8 and 6.1.1.4'
_computing_data_collection     'APEX2 (Bruker, 2004)'
_computing_cell_refinement     'SAINT (Bruker, 2004)'
_computing_data_reduction     'SAINT (Bruker, 2004)'
_computing_structure_solution     'SHELXS97 (Sheldrick, 2008)'
_computing_structure_refinement     'SHELXL97 (Sheldrick, 2008)'
_computing_molecular_graphics     'ORTEP-3 (Farrugia, 1997)'
_computing_publication_material
                            'SHELXL97 (Sheldrick, 2008) and PLATON (Spek, 2003)'
loop_
    _atom_site_type_symbol
    _atom_site_label
    _atom_site_fract_x
    _atom_site_fract_y
    _atom_site_fract_z
    _atom_site_U_iso_or_equiv
    _atom_site_adp_type
    _atom_site_calc_flag
    _atom_site_refinement_flags
    _atom_site_occupancy
    _atom_site_disorder_assembly
    _atom_site_disorder_group
    O O1 0.13478(16) 0.2464(2) 1.01403(7) 0.0659(4) Uani d . 1 . .
    O O1' 0.76317(17) 0.33368(14) 0.47980(6) 0.0543(3) Uani d . 1 . .
    N N1 0.7573(2) 0.2397(2) 1.00692(9) 0.0619(4) Uani d . 1 . .
    H H1 0.8678 0.2314 1.0183 0.074 Uiso calc R 1 . .
    N N1' 0.77718(19) -0.28849(17) 0.48288(7) 0.0479(3) Uani d . 1 . .
    H H1' 0.7932 -0.4024 0.4709 0.057 Uiso calc R 1 . .
    C C2 0.6023(2) 0.2202(2) 1.05570(11) 0.0567(4) Uani d . 1 . .
    H H2 0.5977 0.1956 1.1071 0.068 Uiso calc R 1 . .
    C C2' 0.8188(2) -0.1468(2) 0.43593(9) 0.0441(4) Uani d . 1 . .
    H H2' 0.8689 -0.1567 0.3853 0.053 Uiso calc R 1 . .
    C C3 0.4501(2) 0.2418(2) 1.01850(9) 0.0475(4) Uani d . 1 . .
    C C3' 0.7768(2) 0.01550(19) 0.47349(8) 0.0385(3) Uani d . 1 . .
    C C4 0.5195(2) 0.2786(2) 0.94094(9) 0.0478(4) Uani d . 1 . .
    C C4' 0.7012(2) -0.03211(19) 0.54959(8) 0.0389(3) Uani d . 1 . .
    C C5' 0.6267(2) 0.0675(2) 0.61400(9) 0.0479(4) Uani d . 1 . .
    H H5' 0.6214 0.1956 0.6133 0.058 Uiso calc R 1 . .
    C C5 0.4391(2) 0.3141(2) 0.87583(10) 0.0565(4) Uani d . 1 . .
    H H5 0.3107 0.3175 0.8777 0.068 Uiso calc R 1 . .
    C C6' 0.5613(3) -0.0269(2) 0.67853(9) 0.0569(4) Uani d . 1 . .
    H H6' 0.5098 0.0389 0.7216 0.068 Uiso calc R 1 . .
    C C6 0.5521(3) 0.3437(3) 0.80899(11) 0.0678(5) Uani d . 1 . .
    H H6 0.4991 0.3687 0.7653 0.081 Uiso calc R 1 . .
    C C7' 0.5702(3) -0.2187(2) 0.68090(10) 0.0583(4) Uani d . 1 . .
    H H7' 0.5269 -0.2792 0.7257 0.070 Uiso calc R 1 . .
    C C7 0.7456(3) 0.3370(3) 0.80531(13) 0.0742(6) Uani d . 1 . .
    H H7 0.8195 0.3559 0.7591 0.089 Uiso calc R 1 . .
    C C8' 0.6417(2) -0.3200(2) 0.61849(10) 0.0527(4) Uani d . 1 . .
    H H8' 0.6475 -0.4483 0.6199 0.063 Uiso calc R 1 . .
    C C8 0.8287(3) 0.3032(3) 0.86844(13) 0.0684(5) Uani d . 1 . .
    H H8 0.9574 0.2993 0.8660 0.082 Uiso calc R 1 . .
    C C9 0.7140(2) 0.2751(2) 0.93550(11) 0.0540(4) Uani d . 1 . .
    C C9' 0.7049(2) -0.2241(2) 0.55332(8) 0.0419(3) Uani d . 1 . .
    C C10 0.2612(2) 0.2273(2) 1.05110(9) 0.0482(4) Uani d . 1 . .
    C C10' 0.8024(2) 0.19645(19) 0.44251(8) 0.0396(3) Uani d . 1 . .
    C C11' 0.8851(2) 0.2118(2) 0.35992(8) 0.0455(4) Uani d . 1 . .
    H H11A 1.0210 0.1451 0.3524 0.055 Uiso calc R 1 . .
    H H11B 0.8214 0.1505 0.3322 0.055 Uiso calc R 1 . .
    C C11 0.2210(2) 0.1842(3) 1.13506(9) 0.0562(4) Uani d . 1 . .
    H H11C 0.3072 0.0628 1.1480 0.067 Uiso calc R 1 . .
    H H11D 0.2474 0.2809 1.1602 0.067 Uiso calc R 1 . .
    C C12 0.0245(3) 0.1779(3) 1.16141(9) 0.0605(5) Uani d . 1 . .
    C C12' 0.8620(2) 0.4067(2) 0.33086(9) 0.0513(4) Uani d . 1 . .
    N N13 -0.1297(3) 0.1725(3) 1.18193(9) 0.0878(6) Uani d . 1 . .
    N N13' 0.8429(3) 0.5597(2) 0.30820(9) 0.0806(5) Uani d . 1 . .
loop_
    _atom_site_aniso_label
    _atom_site_aniso_U_11
    _atom_site_aniso_U_22
    _atom_site_aniso_U_33
    _atom_site_aniso_U_12
    _atom_site_aniso_U_13
    _atom_site_aniso_U_23
    O1 0.0436(6) 0.1027(10) 0.0585(7) -0.0291(6) -0.0166(6) 0.0039(7)
    O1' 0.0829(8) 0.0340(6) 0.0491(6) -0.0248(5) -0.0035(6) -0.0054(5)
    N1 0.0409(8) 0.0647(9) 0.0868(11) -0.0155(7) -0.0217(8) -0.0100(8)
    N1' 0.0611(8) 0.0298(6) 0.0566(8) -0.0163(6) -0.0112(6) -0.0059(6)
    C2 0.0469(9) 0.0597(10) 0.0689(11) -0.0150(8) -0.0187(8) -0.0087(8)
    C2' 0.0521(9) 0.0379(8) 0.0453(8) -0.0158(6) -0.0082(7) -0.0056(6)
    C3 0.0412(8) 0.0451(9) 0.0602(10) -0.0126(7) -0.0144(7) -0.0072(7)
    C3' 0.0432(8) 0.0323(7) 0.0435(8) -0.0136(6) -0.0109(6) -0.0027(6)
    C4 0.0420(8) 0.0367(8) 0.0674(11) -0.0124(6) -0.0128(7) -0.0038(7)
    C4' 0.0409(8) 0.0333(7) 0.0461(8) -0.0130(6) -0.0123(6) -0.0011(6)
    C5' 0.0566(9) 0.0388(8) 0.0501(9) -0.0144(7) -0.0095(7) -0.0043(7)
    C5 0.0509(9) 0.0527(10) 0.0689(11) -0.0184(8) -0.0160(8) 0.0048(8)
    C6' 0.0671(11) 0.0573(10) 0.0458(9) -0.0172(8) -0.0067(8) -0.0043(8)
    C6 0.0761(13) 0.0590(11) 0.0706(13) -0.0260(9) -0.0147(10) 0.0103(9)
    C7' 0.0656(11) 0.0587(11) 0.0514(10) -0.0237(8) -0.0092(8) 0.0103(8)
    C7 0.0741(13) 0.0641(12) 0.0810(14) -0.0287(10) 0.0052(11) 0.0041(10)
    C8' 0.0611(10) 0.0385(8) 0.0623(11) -0.0213(7) -0.0151(8) 0.0093(7)
    C8 0.0486(10) 0.0584(11) 0.0983(16) -0.0215(8) -0.0032(10) -0.0021(10)
    C9 0.0424(9) 0.0429(9) 0.0794(12) -0.0144(7) -0.0114(8) -0.0055(8)
    C9' 0.0443(8) 0.0348(7) 0.0498(9) -0.0136(6) -0.0119(7) -0.0016(6)
    C10 0.0438(8) 0.0472(9) 0.0576(10) -0.0131(7) -0.0148(7) -0.0065(7)
    C10' 0.0432(8) 0.0347(7) 0.0446(8) -0.0140(6) -0.0106(6) -0.0026(6)
    C11' 0.0512(9) 0.0421(8) 0.0451(9) -0.0155(7) -0.0081(7) -0.0026(7)
    C11 0.0554(10) 0.0621(10) 0.0551(10) -0.0163(8) -0.0154(8) -0.0085(8)
    C12 0.0591(12) 0.0765(12) 0.0430(9) -0.0117(9) -0.0078(8) -0.0100(8)
    C12' 0.0641(10) 0.0487(10) 0.0432(9) -0.0227(8) -0.0044(8) 0.0001(7)
    N13 0.0640(11) 0.1429(18) 0.0513(10) -0.0231(11) -0.0009(8) -0.0111(10)
    N13' 0.1215(15) 0.0564(10) 0.0620(10) -0.0331(10) -0.0029(10) 0.0065(8)
_geom_special_details
;
All e.s.d.'s (except the e.s.d. in the dihedral angle between two l.s. planes)
are estimated using the full covariance matrix. The cell e.s.d.'s are taken
into account individually in the estimation of e.s.d.'s in distances, angles
and torsion angles; correlations between e.s.d.'s in cell parameters are only
used when they are defined by crystal symmetry. An approximate (isotropic)
treatment of cell e.s.d.'s is used for estimating e.s.d.'s involving l.s.
planes.
;
loop_
    _geom_bond_atom_site_label_1
    _geom_bond_atom_site_label_2
    _geom_bond_site_symmetry_2
    _geom_bond_distance
    _geom_bond_publ_flag
    O1 C10 . 1.2190(18) ?
    O1' C10' . 1.2173(17) ?
    N1 C2 . 1.335(2) ?
    N1 C9 . 1.379(2) ?
    N1 H1 . 0.8600 ?
    N1' C2' . 1.3372(19) ?
    N1' C9' . 1.3755(19) ?
    N1' H1' . 0.8600 ?
    C2 C3 . 1.379(2) ?
    C2 H2 . 0.9300 ?
    C2' C3' . 1.373(2) ?
    C2' H2' . 0.9300 ?
    C3 C10 . 1.429(2) ?
    C3 C4 . 1.431(2) ?
    C3' C10' . 1.4331(19) ?
    C3' C4' . 1.436(2) ?
    C4 C5 . 1.393(2) ?
    C4 C9 . 1.406(2) ?
    C4' C5' . 1.393(2) ?
    C4' C9' . 1.3987(19) ?
    C5' C6' . 1.372(2) ?
    C5' H5' . 0.9300 ?
    C5 C6 . 1.369(3) ?
    C5 H5 . 0.9300 ?
    C6' C7' . 1.389(2) ?
    C6' H6' . 0.9300 ?
    C6 C7 . 1.396(3) ?
    C6 H6 . 0.9300 ?
    C7' C8' . 1.367(2) ?
    C7' H7' . 0.9300 ?
    C7 C8 . 1.371(3) ?
    C7 H7 . 0.9300 ?
    C8' C9' . 1.381(2) ?
    C8' H8' . 0.9300 ?
    C8 C9 . 1.376(3) ?
    C8 H8 . 0.9300 ?
    C10 C11 . 1.517(2) ?
    C10' C11' . 1.516(2) ?
    C11' C12' . 1.445(2) ?
    C11' H11A . 0.9700 ?
    C11' H11B . 0.9700 ?
    C11 C12 . 1.443(3) ?
    C11 H11C . 0.9700 ?
    C11 H11D . 0.9700 ?
    C12 N13 . 1.133(2) ?
    C12' N13' . 1.132(2) ?
loop_
    _geom_angle_atom_site_label_1
    _geom_angle_atom_site_label_2
    _geom_angle_atom_site_label_3
    _geom_angle_site_symmetry_1
    _geom_angle_site_symmetry_3
    _geom_angle
    _geom_angle_publ_flag
    C2 N1 C9 . . 109.94(14) ?
    C2 N1 H1 . . 125.0 ?
    C9 N1 H1 . . 125.0 ?
    C2' N1' C9' . . 109.56(12) ?
    C2' N1' H1' . . 125.2 ?
    C9' N1' H1' . . 125.2 ?
    N1 C2 C3 . . 109.81(16) ?
    N1 C2 H2 . . 125.1 ?
    C3 C2 H2 . . 125.1 ?
    N1' C2' C3' . . 110.07(14) ?
    N1' C2' H2' . . 125.0 ?
    C3' C2' H2' . . 125.0 ?
    C2 C3 C10 . . 126.55(16) ?
    C2 C3 C4 . . 106.56(14) ?
    C10 C3 C4 . . 126.89(14) ?
    C2' C3' C10' . . 126.66(14) ?
    C2' C3' C4' . . 106.34(12) ?
    C10' C3' C4' . . 126.99(13) ?
    C5 C4 C9 . . 118.60(16) ?
    C5 C4 C3 . . 134.95(15) ?
    C9 C4 C3 . . 106.45(14) ?
    C5' C4' C9' . . 118.54(13) ?
    C5' C4' C3' . . 135.07(13) ?
    C9' C4' C3' . . 106.36(12) ?
    C6' C5' C4' . . 118.70(14) ?
    C6' C5' H5' . . 120.6 ?
    C4' C5' H5' . . 120.6 ?
    C6 C5 C4 . . 118.94(17) ?
    C6 C5 H5 . . 120.5 ?
    C4 C5 H5 . . 120.5 ?
    C5' C6' C7' . . 121.46(16) ?
    C5' C6' H6' . . 119.3 ?
    C7' C6' H6' . . 119.3 ?
    C5 C6 C7 . . 121.09(19) ?
    C5 C6 H6 . . 119.5 ?
    C7 C6 H6 . . 119.5 ?
    C8' C7' C6' . . 121.15(16) ?
    C8' C7' H7' . . 119.4 ?
    C6' C7' H7' . . 119.4 ?
    C8 C7 C6 . . 121.35(19) ?
    C8 C7 H7 . . 119.3 ?
    C6 C7 H7 . . 119.3 ?
    C7' C8' C9' . . 117.34(15) ?
    C7' C8' H8' . . 121.3 ?
    C9' C8' H8' . . 121.3 ?
    C7 C8 C9 . . 117.29(18) ?
    C7 C8 H8 . . 121.4 ?
    C9 C8 H8 . . 121.4 ?
    C8 C9 N1 . . 130.03(16) ?
    C8 C9 C4 . . 122.72(17) ?
    N1 C9 C4 . . 107.25(15) ?
    N1' C9' C8' . . 129.55(14) ?
    N1' C9' C4' . . 107.66(13) ?
    C8' C9' C4' . . 122.78(14) ?
    O1 C10 C3 . . 122.51(15) ?
    O1 C10 C11 . . 119.87(15) ?
    C3 C10 C11 . . 117.61(13) ?
    O1' C10' C3' . . 122.74(13) ?
    O1' C10' C11' . . 120.06(13) ?
    C3' C10' C11' . . 117.20(12) ?
    C12' C11' C10' . . 112.33(13) ?
    C12' C11' H11A . . 109.1 ?
    C10' C11' H11A . . 109.1 ?
    C12' C11' H11B . . 109.1 ?
    C10' C11' H11B . . 109.1 ?
    H11A C11' H11B . . 107.9 ?
    C12 C11 C10 . . 112.34(14) ?
    C12 C11 H11C . . 109.1 ?
    C10 C11 H11C . . 109.1 ?
    C12 C11 H11D . . 109.1 ?
    C10 C11 H11D . . 109.1 ?
    H11C C11 H11D . . 107.9 ?
    N13 C12 C11 . . 179.8(2) ?
    N13' C12' C11' . . 179.6(2) ?
loop_
    _geom_torsion_atom_site_label_1
    _geom_torsion_atom_site_label_2
    _geom_torsion_atom_site_label_3
    _geom_torsion_atom_site_label_4
    _geom_torsion_site_symmetry_1
    _geom_torsion_site_symmetry_2
    _geom_torsion_site_symmetry_3
    _geom_torsion_site_symmetry_4
    _geom_torsion
    _geom_torsion_publ_flag
    C9 N1 C2 C3 . . . . 0.0(2) ?
    C9' N1' C2' C3' . . . . 0.34(17) ?
    N1 C2 C3 C10 . . . . 178.76(15) ?
    N1 C2 C3 C4 . . . . -0.41(19) ?
    N1' C2' C3' C10' . . . . 179.69(14) ?
    N1' C2' C3' C4' . . . . -0.69(17) ?
    C2 C3 C4 C5 . . . . -179.36(17) ?
    C10 C3 C4 C5 . . . . 1.5(3) ?
    C2 C3 C4 C9 . . . . 0.61(17) ?
    C10 C3 C4 C9 . . . . -178.56(15) ?
    C2' C3' C4' C5' . . . . -177.20(16) ?
    C10' C3' C4' C5' . . . . 2.4(3) ?
    C2' C3' C4' C9' . . . . 0.78(16) ?
    C10' C3' C4' C9' . . . . -179.60(14) ?
    C9' C4' C5' C6' . . . . 0.4(2) ?
    C3' C4' C5' C6' . . . . 178.23(16) ?
    C9 C4 C5 C6 . . . . 0.2(2) ?
    C3 C4 C5 C6 . . . . -179.88(17) ?
    C4' C5' C6' C7' . . . . 0.8(3) ?
    C4 C5 C6 C7 . . . . 0.6(3) ?
    C5' C6' C7' C8' . . . . -1.2(3) ?
    C5 C6 C7 C8 . . . . -0.9(3) ?
    C6' C7' C8' C9' . . . . 0.2(3) ?
    C6 C7 C8 C9 . . . . 0.3(3) ?
    C7 C8 C9 N1 . . . . -179.67(17) ?
    C7 C8 C9 C4 . . . . 0.5(3) ?
    C2 N1 C9 C8 . . . . -179.50(18) ?
    C2 N1 C9 C4 . . . . 0.35(18) ?
    C5 C4 C9 C8 . . . . -0.7(2) ?
    C3 C4 C9 C8 . . . . 179.28(15) ?
    C5 C4 C9 N1 . . . . 179.39(14) ?
    C3 C4 C9 N1 . . . . -0.59(17) ?
    C2' N1' C9' C8' . . . . 179.31(16) ?
    C2' N1' C9' C4' . . . . 0.18(17) ?
    C7' C8' C9' N1' . . . . -177.93(15) ?
    C7' C8' C9' C4' . . . . 1.1(2) ?
    C5' C4' C9' N1' . . . . 177.78(13) ?
    C3' C4' C9' N1' . . . . -0.59(16) ?
    C5' C4' C9' C8' . . . . -1.4(2) ?
    C3' C4' C9' C8' . . . . -179.80(14) ?
    C2 C3 C10 O1 . . . . -179.17(16) ?
    C4 C3 C10 O1 . . . . -0.2(3) ?
    C2 C3 C10 C11 . . . . 0.1(2) ?
    C4 C3 C10 C11 . . . . 179.09(15) ?
    C2' C3' C10' O1' . . . . -179.31(15) ?
    C4' C3' C10' O1' . . . . 1.1(2) ?
    C2' C3' C10' C11' . . . . -0.3(2) ?
    C4' C3' C10' C11' . . . . -179.83(13) ?
    O1' C10' C11' C12' . . . . -14.8(2) ?
    C3' C10' C11' C12' . . . . 166.12(13) ?
    O1 C10 C11 C12 . . . . -2.2(2) ?
    C3 C10 C11 C12 . . . . 178.56(15) ?
    C10 C11 C12 N13 . . . .  5E1(9)
                                   ?
    C10' C11' C12' N13' . . . .  -6E1(3)
                                        ?
loop_
    _geom_hbond_atom_site_label_D
    _geom_hbond_atom_site_label_H
    _geom_hbond_atom_site_label_A
    _geom_hbond_site_symmetry_A
    _geom_hbond_distance_DH
    _geom_hbond_distance_HA
    _geom_hbond_distance_DA
    _geom_hbond_angle_DHA
    N1 H1 O1 1_655 0.86 1.98 2.8146(18) 163.0
    C2 H2 N13 1_655 0.93 2.59 3.236(2) 126.9
    N1' H1' O1' 1_545 0.86 2.00 2.8166(15) 158.3
