# Supplementary material for: 2-(1H-indol-3-ylcarbon­yl)acetonitrile
Source: Acta Crystallogr Sect E Struct Rep Online. 2009 Feb 4;65(Pt 3):o447. doi: 10.1107/S1600536809001342 (PMC2968615; doi:10.1107/S1600536809001342)
Supplement: Supplementary file 2 [file e-65-0o447-Isup2.hkl]

#
# h,k,l, Fc-squared, Fo-squared, sigma(Fo-squared) and status flag
#
data_I
_shelx_title ' CIIAP in P-1'
_shelx_refln_list_code          4
_shelx_F_calc_maximum      137.31
_exptl_crystal_F_000       384.00
_reflns_d_resolution_high  0.8410
 
loop_
 _symmetry_equiv_pos_as_xyz
 'x, y, z'
 '-x, -y, -z'
 
_cell_length_a     7.3439
_cell_length_b     7.3534
_cell_length_c    18.2475
_cell_angle_alpha  83.402
_cell_angle_beta   78.890
_cell_angle_gamma  73.501
 
_shelx_F_squared_multiplier     1.000
 
loop_
 _refln_index_h
 _refln_index_k
 _refln_index_l
 _refln_F_squared_calc
 _refln_F_squared_meas
 _refln_F_squared_sigma
 _refln_observed_status
   1   0   0      571.51      526.27      6.99 o
   2   0   0     3569.96     3484.59     46.53 o
   3   0   0     1808.83     1844.99     24.68 o
   4   0   0       80.51       97.51      2.35 o
   5   0   0       38.09       35.80      0.74 o
   6   0   0       23.27       22.93      1.15 o
   7   0   0       34.64       33.60      1.13 o
   8   0   0        2.19        4.91      0.71 o
  -7   1   0       11.43       11.08      0.83 o
  -6   1   0        4.83        5.48      0.67 o
  -5   1   0       30.17       29.52      0.64 o
  -4   1   0        2.28        2.91      0.32 o
  -3   1   0      172.94      180.07      2.07 o
  -2   1   0      237.47      243.95      2.32 o
  -1   1   0      174.85      180.23      1.45 o
   0   1   0      400.56      343.47      2.85 o
   1   1   0        2.63        3.30      0.10 o
   2   1   0      290.49      281.19      3.44 o
   3   1   0       18.65       19.16      0.44 o
   4   1   0        0.03        0.06      0.27 o
   5   1   0        0.04        1.29      0.38 o
   6   1   0        0.73        0.65      0.33 o
   7   1   0       28.61       26.75      1.02 o
   8   1   0        2.00        1.21      0.49 o
  -7   2   0        0.00        0.10      1.15 o
  -6   2   0        0.06       -0.02      0.55 o
  -5   2   0       41.58       43.39      1.39 o
  -4   2   0       74.99       73.10      1.32 o
  -3   2   0        6.63        7.28      0.33 o
  -2   2   0      410.21      373.83      3.92 o
  -1   2   0      347.23      330.80      3.02 o
   0   2   0    12775.64    12244.12     94.69 o
   1   2   0      103.11       95.39      0.95 o
   2   2   0      138.91      130.43      1.32 o
   3   2   0     1497.75     1563.00     14.59 o
   4   2   0       85.18       90.97      2.19 o
   5   2   0      146.92      149.50      3.20 o
   6   2   0      106.46       98.92      3.35 o
   7   2   0       73.25       63.92      1.42 o
   8   2   0       27.03       27.36      0.96 o
  -6   3   0        0.56        0.38      1.51 o
  -5   3   0        9.07        9.76      0.55 o
  -4   3   0       64.91       59.82      1.20 o
  -3   3   0        4.03        3.49      0.39 o
  -2   3   0        1.18        1.14      0.22 o
  -1   3   0      829.51      859.82      7.90 o
   0   3   0      344.02      354.58      3.03 o
   1   3   0      970.67      939.31      8.62 o
   2   3   0      287.63      286.38      2.77 o
   3   3   0       82.95       82.88      1.06 o
   4   3   0      147.61      156.76      2.20 o
   5   3   0        1.00        0.93      0.28 o
   6   3   0       38.90       35.34      1.14 o
   7   3   0        7.07       11.12      0.81 o
   8   3   0        1.07        1.74      0.48 o
  -6   4   0       13.93       13.03      1.51 o
  -5   4   0       37.45       38.42      1.37 o
  -4   4   0       31.17       27.34      1.12 o
  -3   4   0       32.61       33.34      0.84 o
  -2   4   0       42.66       42.68      0.88 o
  -1   4   0      330.96      348.33      3.42 o
   0   4   0      881.34      939.16      8.36 o
   1   4   0        6.99        7.23      0.37 o
   2   4   0       21.39       24.12      0.59 o
   3   4   0      216.81      212.14      2.69 o
   4   4   0       22.33       26.80      0.62 o
   5   4   0        3.81        4.05      0.46 o
   6   4   0       19.39       20.09      0.92 o
   7   4   0       37.26       33.33      1.16 o
   8   4   0        6.25        6.52      0.68 o
  -5   5   0        8.08        8.70      0.89 o
  -4   5   0        0.83       -0.02      0.63 o
  -3   5   0        8.85        9.15      0.65 o
  -2   5   0        3.87        5.04      0.45 o
  -1   5   0      141.16      141.01      1.98 o
   0   5   0       78.32       78.47      1.21 o
   1   5   0        1.02        0.49      0.32 o
   2   5   0       12.71       14.51      0.52 o
   3   5   0        0.14        0.25      0.34 o
   4   5   0        0.19        0.36      0.28 o
   5   5   0       29.71       32.50      1.61 o
   6   5   0       45.98       46.84      1.52 o
   7   5   0        6.71        7.34      0.79 o
   8   5   0        2.65        2.69      0.66 o
  -4   6   0       30.90       32.36      1.59 o
  -3   6   0        7.25        6.33      0.77 o
  -2   6   0       59.48       59.08      1.59 o
  -1   6   0        2.40        5.27      0.66 o
   0   6   0       11.88        7.88      1.03 o
   1   6   0       40.49       38.33      0.96 o
   2   6   0       11.19        7.47      0.64 o
   3   6   0        4.08        2.27      0.54 o
   4   6   0        2.28        2.33      0.46 o
   5   6   0        6.85        6.21      0.68 o
   6   6   0       70.93       73.75      2.69 o
   7   6   0       70.76       72.69      2.65 o
  -3   7   0        2.82        4.83      1.96 o
  -2   7   0        7.96        8.68      0.95 o
  -1   7   0        6.09        5.04      0.83 o
   0   7   0        0.94        0.32      0.60 o
   1   7   0       17.05       16.46      1.21 o
   2   7   0        6.54        5.20      0.78 o
   3   7   0      110.15      109.21      2.31 o
   4   7   0        2.35        2.11      0.63 o
   5   7   0        8.52        7.73      0.85 o
   6   7   0       40.70       43.04      2.31 o
  -1   8   0        2.58        3.91      1.04 o
   0   8   0       17.50       14.32      2.09 o
   1   8   0       13.15       17.49      1.38 o
   2   8   0        0.00        0.04      0.79 o
   3   8   0        3.12        4.65      0.98 o
   4   8   0       34.02       37.70      2.02 o
   5   8   0       27.54       29.27      1.59 o
  -5  -8   1       11.92       12.54      1.38 o
  -4  -8   1        8.99       11.21      1.25 o
  -3  -8   1        8.41       10.25      1.23 o
  -2  -8   1        7.37       10.72      1.66 o
  -1  -8   1        9.37       12.20      1.23 o
   0  -8   1        8.62        4.25      2.41 o
   1  -8   1       21.55       21.30      1.72 o
  -6  -7   1        1.79        1.78      0.61 o
  -5  -7   1      103.67      106.48      2.37 o
  -4  -7   1       20.26       17.95      1.08 o
  -3  -7   1      131.97      125.83      2.50 o
  -2  -7   1        7.43        6.96      0.81 o
  -1  -7   1       56.44       54.51      1.50 o
   0  -7   1        0.11       -0.37      0.58 o
   1  -7   1        3.68        6.70      0.92 o
   2  -7   1        4.04        6.01      1.17 o
   3  -7   1        0.03        0.24      0.90 o
  -7  -6   1       18.18       20.03      2.45 o
  -6  -6   1        8.09        8.93      1.65 o
  -5  -6   1        0.12        1.15      0.53 o
  -4  -6   1        0.38        0.08      0.47 o
  -3  -6   1        7.74        6.34      0.57 o
  -2  -6   1        0.65        2.41      0.47 o
  -1  -6   1       15.31       15.98      0.66 o
   0  -6   1        3.28       -0.91      0.91 o
   1  -6   1       61.84       59.07      1.30 o
   2  -6   1       67.42       65.52      1.70 o
   3  -6   1       15.61       15.01      1.04 o
   4  -6   1       34.00       33.04      1.61 o
  -7  -5   1        0.39       -0.52      0.52 o
  -6  -5   1       63.82       65.10      1.88 o
  -5  -5   1      435.71      457.41      5.92 o
  -4  -5   1       41.68       46.90      0.91 o
  -3  -5   1       69.94       64.44      1.03 o
  -2  -5   1      180.40      188.11      2.10 o
  -1  -5   1       41.54       35.12      0.78 o
   0  -5   1        2.03        1.42      0.37 o
   1  -5   1       18.37       18.88      0.70 o
   2  -5   1       62.28       64.29      1.09 o
   3  -5   1       69.49       63.07      1.39 o
   4  -5   1        4.49        3.89      0.70 o
   5  -5   1       14.01       13.95      0.95 o
  -8  -4   1       10.84        9.98      0.82 o
  -7  -4   1       20.50       18.29      0.83 o
  -6  -4   1        8.84        9.43      0.71 o
  -5  -4   1        5.93        6.37      0.55 o
  -4  -4   1       16.15       17.13      0.66 o
  -3  -4   1       38.09       41.98      0.70 o
  -2  -4   1       14.08       16.88      0.46 o
  -1  -4   1       95.59      101.42      1.76 o
   0  -4   1       69.00       74.53      1.52 o
   1  -4   1      120.92      121.95      1.44 o
   2  -4   1       26.04       21.79      0.56 o
   3  -4   1        0.85        0.25      0.37 o
   4  -4   1        0.04       -0.50      0.50 o
   5  -4   1        3.63        3.41      0.60 o
   6  -4   1       12.10       15.26      1.55 o
  -8  -3   1       25.26       22.84      1.01 o
  -7  -3   1       48.22       49.97      1.37 o
  -6  -3   1        0.32       -0.02      0.38 o
  -5  -3   1      271.24      277.35      5.39 o
  -4  -3   1      142.77      143.90      1.96 o
  -3  -3   1       26.28       26.27      0.49 o
  -2  -3   1     1500.41     1542.52     12.56 o
  -1  -3   1      171.96      175.10      1.80 o
   0  -3   1      761.38      757.15      6.37 o
   1  -3   1       49.97       49.86      0.74 o
   2  -3   1        1.55        0.60      0.23 o
   3  -3   1      265.56      270.16      3.99 o
   4  -3   1        6.45        7.24      0.47 o
   5  -3   1        0.05        0.48      0.40 o
   6  -3   1       87.97       83.04      2.86 o
  -8  -2   1       10.26        9.83      0.69 o
  -7  -2   1       18.44       15.14      0.77 o
  -6  -2   1       19.77       21.46      0.82 o
  -5  -2   1        4.87        4.61      0.41 o
  -4  -2   1       31.92       28.11      0.61 o
  -3  -2   1       72.28       82.59      3.25 o
  -2  -2   1        2.66        2.90      0.18 o
  -1  -2   1        0.01       -0.15      0.15 o
   0  -2   1      349.16      350.82      3.04 o
   1  -2   1     1083.17     1050.76      8.20 o
   2  -2   1        7.00       11.87      0.72 o
   3  -2   1       81.90       81.57      1.07 o
   4  -2   1        2.48        2.18      0.31 o
   5  -2   1       23.89       25.06      0.95 o
   6  -2   1       19.62       20.98      1.31 o
   7  -2   1        0.02       -0.57      0.57 o
  -8  -1   1       50.44       47.15      1.41 o
  -7  -1   1        3.47        2.66      0.49 o
  -6  -1   1        2.14        2.81      0.43 o
  -5  -1   1        1.73        1.59      0.25 o
  -4  -1   1       54.48       60.01      1.44 o
  -3  -1   1        6.46        8.78      0.37 o
  -2  -1   1      506.80      491.80      4.75 o
  -1  -1   1     3842.77     3766.38     31.75 o
   0  -1   1        2.22        0.89      0.08 o
   1  -1   1       99.91      101.15      0.91 o
   2  -1   1      709.05      698.83      7.13 o
   3  -1   1       41.03       66.48      0.91 o
   4  -1   1      102.50      117.16      2.40 o
   5  -1   1        0.08        0.17      0.31 o
   6  -1   1        7.13        9.03      0.67 o
   7  -1   1        0.63       -0.48      0.48 o
  -8   0   1       15.18       16.11      0.93 o
  -7   0   1       72.47       71.73      1.96 o
  -6   0   1        3.34        2.46      0.49 o
  -5   0   1       25.67       25.64      0.68 o
  -4   0   1       41.27       44.09      0.84 o
  -3   0   1      143.29      167.43      1.83 o
  -2   0   1      147.84      131.16      1.35 o
  -1   0   1        1.30        1.67      0.13 o
   0   0   1        3.62       -0.01      0.01 o
   1   0   1     1177.58     1040.03     21.71 o
   2   0   1     8460.93     8332.74    129.55 o
   3   0   1        5.03        4.23      0.49 o
   5   0   1      376.82      370.02      5.99 o
   6   0   1       29.25       27.30      0.74 o
   7   0   1       12.98       11.98      0.69 o
   8   0   1        8.44       11.14      0.76 o
  -7   1   1        1.13        1.16      0.58 o
  -6   1   1        0.90        1.12      0.38 o
  -5   1   1        0.32        0.03      0.31 o
  -4   1   1        0.51        0.21      0.23 o
  -3   1   1       84.80       80.98      0.94 o
  -2   1   1      249.92      266.77      2.41 o
  -1   1   1       89.96       76.80      0.70 o
   0   1   1     2302.06     2092.08     15.60 o
   1   1   1       24.40       19.27      0.25 o
   4   1   1      138.99      152.65      4.26 o
   5   1   1        0.44        0.06      0.34 o
   6   1   1       14.72       17.29      0.72 o
   7   1   1        0.65        0.92      0.63 o
   8   1   1        1.82        2.23      0.46 o
  -7   2   1       38.85       42.90      2.17 o
  -6   2   1       49.73       48.74      1.62 o
  -5   2   1        0.42       -0.46      0.46 o
  -4   2   1       87.00       90.96      1.31 o
  -3   2   1      380.70      362.86      3.52 o
  -2   2   1       50.98       62.34      1.06 o
  -1   2   1       38.76       29.61      0.48 o
   0   2   1    11986.26    11492.19     88.25 o
   1   2   1      617.22      619.89      5.10 o
   2   2   1        8.04        8.42      0.25 o
   3   2   1      193.01      193.58      2.77 o
   4   2   1      215.16      243.77      3.39 o
   5   2   1       42.91       44.14      1.09 o
   6   2   1        4.88        4.84      0.78 o
   7   2   1       57.80       52.06      1.70 o
   8   2   1        1.71       -0.28      0.52 o
  -6   3   1        8.31        7.45      1.16 o
  -5   3   1        9.28        9.02      0.58 o
  -4   3   1       44.35       41.88      0.88 o
  -3   3   1       69.15       68.19      1.19 o
  -2   3   1        8.66        8.07      0.34 o
  -1   3   1      473.89      487.82      4.66 o
   0   3   1        2.45        1.18      0.23 o
   1   3   1      988.88      983.99      8.58 o
   2   3   1      783.50      782.39      7.55 o
   3   3   1       73.54       80.70      1.14 o
   4   3   1      104.13      106.30      1.83 o
   5   3   1        2.24        2.54      0.27 o
   6   3   1        5.34        3.23      0.37 o
   7   3   1       28.44       31.56      0.90 o
   8   3   1       14.85       16.42      0.74 o
  -6   4   1        3.93        4.97      1.24 o
  -5   4   1        0.18       -0.16      0.54 o
  -4   4   1        0.44        0.78      0.46 o
  -3   4   1       19.39       19.07      0.72 o
  -2   4   1       13.33       14.14      0.66 o
  -1   4   1        3.55        3.46      0.38 o
   0   4   1     1424.11     1385.16     12.10 o
   1   4   1        0.58       -0.20      0.20 o
   2   4   1       77.30       88.87      1.13 o
   3   4   1      439.91      462.29      4.53 o
   4   4   1       19.68       19.65      0.60 o
   5   4   1        3.55        4.28      0.40 o
   6   4   1        0.05        0.24      0.43 o
   7   4   1       42.22       37.40      1.16 o
   8   4   1        2.37        4.69      0.57 o
  -5   5   1       16.63       18.05      1.07 o
  -4   5   1       16.60       16.07      1.05 o
  -3   5   1       95.50       94.94      1.85 o
  -2   5   1        6.90        7.69      0.53 o
  -1   5   1       14.58       13.14      0.56 o
   0   5   1       77.10       82.52      1.25 o
   1   5   1      383.55      376.64      3.70 o
   2   5   1        0.04       -0.29      0.29 o
   3   5   1        0.60        0.24      0.33 o
   4   5   1        2.56        2.33      0.36 o
   5   5   1       50.07       49.91      1.23 o
   6   5   1        0.09       -0.32      0.51 o
   7   5   1       83.17       82.51      2.08 o
   8   5   1       52.21       57.78      1.69 o
  -4   6   1       45.53       47.23      1.88 o
  -3   6   1       11.55       11.85      0.89 o
  -2   6   1      190.48      184.83      3.35 o
  -1   6   1       98.11       97.44      1.81 o
   0   6   1      510.38      491.54      4.87 o
   1   6   1      135.54      136.40      1.90 o
   2   6   1        1.74       -0.44      0.49 o
   3   6   1      211.81      214.06      3.42 o
   4   6   1        0.79       -0.43      0.43 o
   5   6   1        0.01       -0.19      0.40 o
   6   6   1        3.70        4.25      0.80 o
   7   6   1        5.74        5.36      1.06 o
  -3   7   1        5.79        5.45      1.15 o
  -2   7   1       20.76       21.13      1.24 o
  -1   7   1        5.29        4.24      0.88 o
   0   7   1        0.25        0.55      0.66 o
   1   7   1        1.31        1.05      0.78 o
   2   7   1        0.60       -0.13      0.84 o
   3   7   1       33.70       32.25      1.24 o
   4   7   1        8.37        8.90      0.95 o
   5   7   1      107.95      105.78      2.08 o
   6   7   1        6.75        7.22      1.28 o
  -1   8   1       33.60       29.60      1.95 o
   0   8   1       21.75       19.74      1.69 o
   1   8   1       19.04       18.51      1.85 o
   2   8   1        5.02        2.29      0.91 o
   3   8   1       17.02       21.50      1.19 o
   4   8   1        2.15        2.88      0.86 o
   5   8   1        0.77        1.04      0.74 o
  -4  -8   2        9.54       11.21      1.12 o
  -3  -8   2        7.12        7.67      1.18 o
  -2  -8   2       72.57       79.47      3.37 o
  -1  -8   2        0.71        0.94      1.04 o
   0  -8   2        7.08        4.97      2.80 o
  -6  -7   2        7.92        8.31      0.72 o
  -5  -7   2        8.82       10.11      0.80 o
  -4  -7   2        8.86        7.84      0.87 o
  -3  -7   2        5.53        5.13      0.87 o
  -2  -7   2       13.24       11.46      0.93 o
  -1  -7   2       99.58       92.07      1.96 o
   0  -7   2        9.27       10.41      0.84 o
   1  -7   2        6.39        8.11      1.15 o
   2  -7   2        0.55        0.02      0.79 o
  -7  -6   2       41.19       39.30      1.70 o
  -6  -6   2      255.60      262.62      5.22 o
  -5  -6   2       87.12       86.43      1.96 o
  -4  -6   2      113.12      109.39      2.10 o
  -3  -6   2        7.08        4.05      0.59 o
  -2  -6   2        0.02        0.18      0.41 o
  -1  -6   2       14.41       14.01      0.61 o
   0  -6   2       16.14       14.71      0.68 o
   1  -6   2        3.46        3.58      0.54 o
   2  -6   2       17.55       17.05      1.08 o
   3  -6   2        9.28        9.77      0.94 o
   4  -6   2       24.40       25.19      1.44 o
  -7  -5   2       19.78       21.02      1.15 o
  -6  -5   2       10.93       11.87      0.82 o
  -5  -5   2        4.43        4.61      0.49 o
  -4  -5   2       59.02       62.55      1.31 o
  -3  -5   2      144.69      140.23      1.88 o
  -2  -5   2        1.00        0.51      0.27 o
  -1  -5   2        3.13        2.83      0.33 o
   0  -5   2        0.28       -0.29      0.29 o
   1  -5   2       43.49       43.30      0.83 o
   2  -5   2       55.76       57.11      1.06 o
   3  -5   2        0.00       -0.52      0.52 o
   4  -5   2        4.78        3.30      0.73 o
   5  -5   2       13.68       15.22      0.93 o
  -8  -4   2        3.50        4.17      0.71 o
  -7  -4   2        0.73        0.13      0.56 o
  -6  -4   2       52.56       50.00      1.33 o
  -5  -4   2       80.16       80.61      3.18 o
  -4  -4   2       53.28       56.80      0.99 o
  -3  -4   2       19.05       21.60      0.56 o
  -2  -4   2       10.69       10.70      0.37 o
  -1  -4   2        4.37        6.07      0.32 o
   0  -4   2       36.34       35.45      1.05 o
   1  -4   2       17.67       17.04      0.50 o
   2  -4   2      122.32      121.50      1.46 o
   3  -4   2        5.57        6.97      0.50 o
   4  -4   2        4.94        5.89      0.63 o
   5  -4   2       14.28       11.86      0.73 o
   6  -4   2        0.31       -0.81      0.96 o
  -8  -3   2        2.03        2.86      0.60 o
  -7  -3   2       19.29       17.68      0.91 o
  -6  -3   2       15.94       16.23      0.84 o
  -5  -3   2       10.96       12.80      0.67 o
  -4  -3   2        0.42        0.50      0.22 o
  -3  -3   2        7.12        6.85      0.33 o
  -2  -3   2        0.00       -0.01      0.26 o
  -1  -3   2       13.54       12.95      0.35 o
   0  -3   2      447.13      472.54      3.64 o
   1  -3   2       43.16       42.21      0.72 o
   2  -3   2      209.48      201.83      2.07 o
   3  -3   2        4.48        3.65      0.42 o
   4  -3   2        1.74        1.91      0.37 o
   5  -3   2        4.92        4.15      0.53 o
   6  -3   2       29.60       30.00      1.77 o
   7  -3   2        0.40        0.14      0.84 o
  -8  -2   2        0.67        1.08      0.53 o
  -7  -2   2       18.19       14.09      1.32 o
  -6  -2   2       59.15       56.12      1.41 o
  -5  -2   2       19.84       21.74      0.66 o
  -4  -2   2      136.35      136.00      2.12 o
  -3  -2   2      965.85      957.49      9.11 o
  -2  -2   2       36.41       43.20      0.67 o
  -1  -2   2      660.54      652.03      5.70 o
   0  -2   2       21.87       18.29      0.43 o
   1  -2   2      452.72      452.87      3.87 o
   2  -2   2      795.05      747.53      6.85 o
   3  -2   2        4.75        4.35      0.29 o
   4  -2   2       13.41       11.78      0.46 o
   5  -2   2       25.30       23.09      0.90 o
   6  -2   2        0.41        0.91      0.70 o
   7  -2   2        0.13        0.43      0.69 o
  -8  -1   2        0.27        0.88      0.56 o
  -7  -1   2        7.33        7.81      0.67 o
  -6  -1   2      170.93      159.27      2.96 o
  -5  -1   2      248.23      238.05      5.09 o
  -4  -1   2        0.13        0.01      0.25 o
  -3  -1   2      202.13      221.35      2.24 o
  -2  -1   2     1329.62     1334.19     11.22 o
  -1  -1   2        0.58        0.53      0.13 o
   0  -1   2       92.24       84.91      0.80 o
   1  -1   2     3438.48     3430.95     26.40 o
   2  -1   2       38.20       33.80      0.63 o
   3  -1   2      216.61      242.85      2.62 o
   4  -1   2        3.73        3.03      0.28 o
   5  -1   2        0.23       -0.24      0.29 o
   6  -1   2      148.97      138.59      2.71 o
   7  -1   2        2.02        1.17      0.88 o
   8  -1   2       15.09       13.32      0.91 o
  -8   0   2        0.02       -0.16      0.56 o
  -7   0   2        0.12        0.27      0.51 o
  -6   0   2        6.33        5.06      0.59 o
  -5   0   2       19.39       19.85      0.67 o
  -4   0   2       70.03       75.90      1.46 o
  -3   0   2      894.74      894.44      8.51 o
  -2   0   2      102.69       98.88      1.03 o
  -1   0   2      963.79      864.88      6.97 o
   0   0   2     5964.20     4909.82    153.34 o
   1   0   2     2477.37     2306.59     19.79 o
   2   0   2    18853.07    17749.77    344.03 o
   3   0   2      733.91      722.86      9.84 o
   4   0   2      813.21      878.53     12.54 o
   5   0   2        7.60        7.86      0.82 o
   6   0   2       21.47       21.90      0.81 o
   7   0   2       13.84       13.20      0.68 o
   8   0   2        4.16        5.29      0.58 o
  -7   1   2       10.57       11.48      0.89 o
  -6   1   2        0.90        0.80      0.42 o
  -5   1   2       87.41       81.70      1.72 o
  -4   1   2        2.19        3.18      0.32 o
  -3   1   2       79.70       89.06      1.04 o
  -2   1   2       63.38       57.86      0.69 o
  -1   1   2      589.13      573.25      4.52 o
   0   1   2     3518.10     3270.08     25.25 o
   1   1   2      311.38      300.78      2.40 o
   2   1   2     1643.03     1607.25     43.97 o
   3   1   2       57.85       73.73      2.81 o
   4   1   2        5.88        4.08      0.76 o
   5   1   2        3.20       10.87      1.12 o
   6   1   2       64.24       64.96      1.39 o
   7   1   2        1.09       -0.14      0.56 o
   8   1   2        8.78        8.67      0.66 o
  -7   2   2        4.38        4.68      1.01 o
  -6   2   2        1.29        0.43      0.62 o
  -5   2   2       56.37       58.32      1.23 o
  -4   2   2        1.04        1.65      0.25 o
  -3   2   2      246.50      239.61      2.46 o
  -2   2   2      156.46      143.98      1.50 o
  -1   2   2        5.52        5.75      0.25 o
   0   2   2    12265.29    11430.97     87.75 o
   1   2   2     1195.30     1130.33      9.14 o
   2   2   2      755.22      705.47      6.12 o
   3   2   2      220.81      228.10      2.92 o
   4   2   2       79.16       98.05      1.55 o
   5   2   2       22.61       23.39      1.15 o
   6   2   2       17.92       18.17      0.91 o
   7   2   2        3.42        3.86      0.55 o
   8   2   2       32.02       39.42      1.69 o
  -6   3   2        6.07        4.52      1.06 o
  -5   3   2        0.67        0.83      0.43 o
  -4   3   2       42.98       46.41      1.02 o
  -3   3   2        4.87        3.27      0.42 o
  -2   3   2      157.80      158.35      1.64 o
  -1   3   2       23.46       27.07      0.84 o
   0   3   2       15.42       11.44      0.37 o
   1   3   2      687.25      747.45      6.87 o
   2   3   2       14.43       16.37      0.43 o
   3   3   2      136.22      138.93      1.48 o
   4   3   2       65.61       59.54      1.33 o
   5   3   2       17.41       18.87      0.58 o
   6   3   2       25.87       32.94      2.43 o
   7   3   2        0.35        0.34      0.59 o
   8   3   2        1.43        2.14      0.65 o
  -6   4   2        0.41        0.36      0.62 o
  -5   4   2        0.68        0.47      0.55 o
  -4   4   2       86.07       81.75      1.63 o
  -3   4   2       19.61       18.17      0.76 o
  -2   4   2       45.30       43.35      0.82 o
  -1   4   2       65.48       66.05      1.42 o
   0   4   2     2841.49     2905.64     25.88 o
   1   4   2       39.30       39.13      0.72 o
   2   4   2      376.03      414.50      4.07 o
   3   4   2       44.48       38.80      0.80 o
   4   4   2      233.01      254.27      2.91 o
   5   4   2        1.65        2.17      0.33 o
   6   4   2       61.36       57.72      1.41 o
   7   4   2       31.95       31.34      1.01 o
   8   4   2       13.55       17.01      0.80 o
  -5   5   2        3.43        4.14      0.79 o
  -4   5   2       21.17       21.90      1.04 o
  -3   5   2        0.66        1.33      0.61 o
  -2   5   2        0.02       -0.19      0.37 o
  -1   5   2       28.52       30.22      0.82 o
   0   5   2        5.02        2.76      0.42 o
   1   5   2        0.15       -0.29      0.29 o
   2   5   2      121.63      131.45      1.71 o
   3   5   2       12.18       14.01      0.59 o
   4   5   2        2.99        2.43      0.36 o
   5   5   2        0.00       -0.08      0.37 o
   6   5   2        0.66        0.15      0.44 o
   7   5   2       14.80       15.13      0.90 o
   8   5   2        0.95        1.18      0.56 o
  -4   6   2        2.37        1.93      1.00 o
  -3   6   2       26.66       29.49      1.45 o
  -2   6   2       40.02       42.02      2.10 o
  -1   6   2       71.72       77.68      1.86 o
   0   6   2        7.00        5.53      0.73 o
   1   6   2       85.24       79.80      1.36 o
   2   6   2       51.49       48.16      1.23 o
   3   6   2        4.99        4.76      0.56 o
   4   6   2       79.46       78.67      1.51 o
   5   6   2        1.70        1.07      0.42 o
   6   6   2       24.79       27.66      1.16 o
   7   6   2       13.76       15.05      1.06 o
  -2   7   2       12.88       13.78      1.21 o
  -1   7   2        8.70        7.60      0.99 o
   0   7   2       23.04       22.42      1.16 o
   1   7   2       36.76       33.44      1.53 o
   2   7   2       19.82       17.15      1.13 o
   3   7   2        6.33        5.46      0.73 o
   4   7   2        0.12       -0.36      0.59 o
   5   7   2       32.68       30.98      1.10 o
   6   7   2        1.36        2.76      0.85 o
  -1   8   2        0.10        1.92      1.38 o
   0   8   2        6.76        7.19      1.66 o
   1   8   2       17.41       14.43      1.54 o
   2   8   2       13.71       14.25      1.79 o
   3   8   2        2.98       -0.77      0.77 o
   4   8   2        4.61        4.84      1.09 o
   5   8   2        0.07        0.14      0.60 o
  -4  -8   3        0.19        1.29      0.82 o
  -3  -8   3       12.22       11.35      1.32 o
  -2  -8   3        4.86        6.15      1.20 o
  -1  -8   3       21.15       20.74      1.64 o
   0  -8   3       16.04       18.18      2.08 o
  -6  -7   3        0.71        0.57      0.54 o
  -5  -7   3        7.06        6.80      0.83 o
  -4  -7   3       18.44       17.18      1.14 o
  -3  -7   3       47.77       50.21      1.57 o
  -2  -7   3       15.64       13.63      0.98 o
  -1  -7   3       34.52       31.89      1.32 o
   0  -7   3        1.01        3.08      0.75 o
   1  -7   3       18.42       21.12      1.35 o
   2  -7   3        0.74        1.20      0.87 o
  -7  -6   3        3.36        1.40      1.07 o
  -6  -6   3       21.84       22.18      1.39 o
  -5  -6   3      250.65      243.48      3.71 o
  -4  -6   3      148.34      144.14      2.35 o
  -3  -6   3       85.79       77.48      1.63 o
  -2  -6   3        8.01       11.48      0.67 o
  -1  -6   3       92.26       78.07      1.39 o
   0  -6   3       34.70       33.88      0.96 o
   1  -6   3       16.69       18.07      0.84 o
   2  -6   3        9.69        7.94      0.88 o
   3  -6   3        0.08       -0.65      0.65 o
   4  -6   3       22.22       23.35      1.39 o
  -7  -5   3       14.28       12.53      1.30 o
  -6  -5   3       28.84       28.64      2.09 o
  -5  -5   3       39.38       41.31      1.00 o
  -4  -5   3       17.70       18.33      0.61 o
  -3  -5   3      725.21      732.01      7.06 o
  -2  -5   3       67.48       67.37      1.02 o
  -1  -5   3       88.84       88.19      1.37 o
   0  -5   3      132.73      128.39      1.67 o
   1  -5   3        0.39       -0.29      0.37 o
   2  -5   3        0.09       -0.39      0.39 o
   3  -5   3        2.01        2.17      0.57 o
   4  -5   3       65.63       64.23      1.71 o
   5  -5   3        2.49        0.53      0.70 o
  -8  -4   3       15.41       16.87      1.29 o
  -7  -4   3       61.21       60.51      1.79 o
  -6  -4   3      178.42      169.23      4.50 o
  -5  -4   3        6.18        6.85      0.57 o
  -4  -4   3       10.54        9.94      0.49 o
  -3  -4   3       41.41       42.00      0.77 o
  -2  -4   3        6.00        5.92      0.34 o
  -1  -4   3        3.89        2.67      0.30 o
   0  -4   3       21.68       25.81      0.70 o
   1  -4   3       74.00       79.31      1.23 o
   2  -4   3      103.38      107.10      1.57 o
   3  -4   3        3.37        3.83      0.34 o
   4  -4   3        2.50        2.17      0.54 o
   5  -4   3        9.12        8.88      0.67 o
   6  -4   3       12.35       10.39      1.26 o
  -8  -3   3        3.71        4.09      0.68 o
  -7  -3   3       21.26       23.36      1.07 o
  -6  -3   3       49.25       52.57      1.53 o
  -5  -3   3      560.87      552.19      7.84 o
  -4  -3   3        6.79        7.52      0.48 o
  -3  -3   3      508.95      537.32      5.06 o
  -2  -3   3      555.02      573.51      4.91 o
  -1  -3   3        0.10       -0.01      0.17 o
   0  -3   3      822.68      821.12      6.68 o
   1  -3   3       20.94       20.03      0.59 o
   2  -3   3      283.31      281.05      2.96 o
   3  -3   3       87.19       86.39      1.31 o
   4  -3   3        0.57        0.26      0.33 o
   5  -3   3       47.36       48.48      1.17 o
   6  -3   3       48.83       49.29      1.96 o
   7  -3   3       13.48       12.20      1.22 o
  -8  -2   3       15.84       15.90      1.09 o
  -7  -2   3        2.14        1.88      0.59 o
  -6  -2   3      136.47      130.34      2.63 o
  -5  -2   3       24.38       20.62      0.72 o
  -4  -2   3       40.99       44.00      0.72 o
  -3  -2   3       15.51       11.65      0.54 o
  -2  -2   3       92.32       90.13      1.06 o
  -1  -2   3      956.27      932.12      7.69 o
   0  -2   3        0.39        0.77      0.18 o
   1  -2   3       46.25       42.18      0.59 o
   2  -2   3        2.33        3.58      0.42 o
   3  -2   3        8.63        7.20      0.34 o
   4  -2   3       90.26       85.78      1.18 o
   5  -2   3       35.04       36.92      1.27 o
   6  -2   3       27.42       30.90      1.25 o
   7  -2   3        0.86        0.63      0.57 o
  -8  -1   3        1.27        2.49      0.62 o
  -7  -1   3        6.00        7.87      0.83 o
  -6  -1   3       36.39       38.30      1.24 o
  -5  -1   3      113.23      123.23      2.46 o
  -4  -1   3      454.57      453.23      7.97 o
  -3  -1   3       35.79       41.70      0.63 o
  -2  -1   3      514.20      520.26      4.50 o
  -1  -1   3      883.89      926.98      8.29 o
   0  -1   3      349.52      294.13      2.45 o
   1  -1   3      520.89      459.56      3.57 o
   2  -1   3      141.99      142.26      1.26 o
   3  -1   3      583.63      604.82      5.80 o
   4  -1   3      150.80      164.46      2.54 o
   5  -1   3        6.01        4.36      0.45 o
   6  -1   3      119.50      114.74      2.35 o
   7  -1   3        8.25        8.12      0.69 o
   8  -1   3        0.56        0.24      0.59 o
  -7   0   3       26.32       23.21      1.10 o
  -6   0   3       58.58       58.65      1.62 o
  -5   0   3      142.60      139.84      2.40 o
  -4   0   3       26.70       31.16      1.00 o
  -3   0   3       85.72       88.08      1.53 o
  -2   0   3      454.38      459.07      3.99 o
  -1   0   3      126.67      114.63      1.07 o
   0   0   3        0.19       -0.30      0.30 o
   1   0   3     1537.94     1500.18     10.61 o
   2   0   3     2840.38     2806.41     28.99 o
   3   0   3        0.00       -0.15      0.15 o
   4   0   3     2343.25     2423.51     31.98 o
   5   0   3       14.40       15.80      0.75 o
   6   0   3       39.17       37.74      1.83 o
   7   0   3       10.10       10.49      0.58 o
   8   0   3        5.68        7.44      1.08 o
  -7   1   3        1.01        1.77      0.64 o
  -6   1   3       31.19       29.51      1.02 o
  -5   1   3        0.57        0.90      0.39 o
  -4   1   3        0.05       -0.11      0.23 o
  -3   1   3       13.43       17.83      0.47 o
  -2   1   3      346.80      360.32      3.24 o
  -1   1   3      586.60      541.69      4.70 o
   0   1   3      803.97      756.24      5.91 o
   1   1   3     1682.37     1801.49     13.04 o
   2   1   3     2439.06     2379.71     26.75 o
   3   1   3      478.01      480.51     13.80 o
   4   1   3       57.24       68.08      2.79 o
   5   1   3       11.31        8.17      1.04 o
   6   1   3       89.50       80.46      3.40 o
   7   1   3        0.02        0.47      0.47 o
   8   1   3       15.95       14.56      1.10 o
  -7   2   3        7.83        9.51      1.18 o
  -6   2   3       15.25       14.70      1.04 o
  -5   2   3       10.95       12.62      0.59 o
  -4   2   3       89.81       95.73      1.33 o
  -3   2   3      130.90      136.06      1.59 o
  -2   2   3        0.00        0.22      0.18 o
  -1   2   3       47.92       47.73      0.67 o
   0   2   3        0.62        0.57      0.19 o
   1   2   3     1196.23     1201.77      9.43 o
   2   2   3       68.87       71.92      0.75 o
   3   2   3      599.95      603.04      6.83 o
   4   2   3       31.24       28.09      0.93 o
   5   2   3      322.08      339.16     10.62 o
   6   2   3       31.85       37.17      2.43 o
   7   2   3        6.00        6.78      1.22 o
  -6   3   3       20.44       21.95      1.61 o
  -5   3   3        1.91        0.54      0.44 o
  -4   3   3       42.35       44.53      0.88 o
  -3   3   3       10.52       11.97      0.48 o
  -2   3   3       67.02       63.82      1.01 o
  -1   3   3      137.64      137.18      1.60 o
   0   3   3      253.30      257.37      2.28 o
   1   3   3        0.02       -0.18      0.18 o
   2   3   3      204.78      210.41      2.15 o
   3   3   3      542.35      589.42      5.20 o
   4   3   3      517.88      530.45      5.99 o
   5   3   3       26.70       29.28      0.94 o
   6   3   3        6.30        6.05      0.93 o
   7   3   3        2.91        3.24      0.65 o
  -6   4   3       22.74       24.50      1.09 o
  -5   4   3        6.10        6.32      0.74 o
  -4   4   3       14.12       14.87      0.95 o
  -3   4   3      171.55      177.22      2.48 o
  -2   4   3       54.42       50.03      0.86 o
  -1   4   3       19.06       23.14      0.61 o
   0   4   3     1310.35     1331.55     11.55 o
   1   4   3      957.54     1007.04     10.13 o
   2   4   3        7.71       12.83      0.45 o
   3   4   3        7.96        5.64      0.36 o
   4   4   3        3.61        3.94      0.33 o
   5   4   3       12.87       14.24      0.53 o
   6   4   3        2.79        1.94      0.45 o
   7   4   3       10.38       10.29      0.60 o
   8   4   3        0.09       -0.03      0.44 o
  -5   5   3        6.75        8.17      1.36 o
  -4   5   3        7.01        5.14      0.93 o
  -3   5   3        5.50        5.22      0.71 o
  -2   5   3       32.89       37.19      0.97 o
  -1   5   3      148.04      145.77      2.05 o
   0   5   3       47.16       47.71      0.99 o
   1   5   3       22.51       21.16      0.67 o
   2   5   3        1.10       -0.30      0.30 o
   3   5   3      158.85      163.87      2.18 o
   4   5   3        6.08        5.85      0.41 o
   5   5   3        0.02       -0.34      0.34 o
   6   5   3        0.02       -0.43      0.43 o
   7   5   3        8.08        8.76      0.73 o
   8   5   3        0.84        0.81      0.51 o
  -4   6   3       53.23       49.83      2.11 o
  -3   6   3       43.73       46.62      1.78 o
  -2   6   3       52.15       52.88      1.85 o
  -1   6   3       35.38       36.48      1.27 o
   0   6   3     1237.80     1199.81     11.62 o
   1   6   3       68.07       69.73      2.38 o
   2   6   3      345.65      326.30      4.05 o
   3   6   3      181.20      185.97      3.62 o
   4   6   3       68.97       66.84      1.38 o
   5   6   3       31.24       32.51      0.92 o
   6   6   3        0.69       -0.58      0.58 o
   7   6   3       19.37       19.11      1.10 o
  -2   7   3       28.41       29.28      1.74 o
  -1   7   3        6.98        9.99      1.03 o
   0   7   3       39.17       41.34      1.62 o
   1   7   3       31.68       34.10      1.55 o
   2   7   3        7.54        5.55      1.02 o
   3   7   3        0.91        0.50      0.60 o
   4   7   3        7.39        5.41      0.76 o
   5   7   3       16.38       16.24      1.27 o
   6   7   3        2.07        0.18      0.81 o
  -1   8   3       22.16       22.78      2.14 o
   0   8   3      100.05      103.30      4.07 o
   1   8   3       14.72       13.90      1.48 o
   2   8   3       14.56       13.06      2.59 o
   3   8   3       56.11       54.99      2.24 o
   4   8   3       23.19       21.20      1.46 o
   5   8   3        0.08       -0.24      0.64 o
  -4  -8   4       16.79       19.69      1.90 o
  -3  -8   4        3.75        3.67      1.09 o
  -2  -8   4        2.02        1.75      1.03 o
  -1  -8   4        1.23        2.61      1.62 o
   0  -8   4        9.96       11.98      1.88 o
  -5  -7   4       12.50       12.96      1.01 o
  -4  -7   4        5.82        4.89      0.99 o
  -3  -7   4        2.59        4.55      0.86 o
  -2  -7   4        2.36        3.66      0.97 o
  -1  -7   4       27.59       26.98      1.41 o
   0  -7   4        9.46        9.29      0.92 o
   1  -7   4       67.27       63.08      2.11 o
   2  -7   4       23.55       26.37      1.50 o
  -6  -6   4        7.32        6.22      0.73 o
  -5  -6   4       16.97       19.13      1.02 o
  -4  -6   4       73.51       71.93      2.02 o
  -3  -6   4       76.80       76.36      1.67 o
  -2  -6   4      226.26      229.27      2.79 o
  -1  -6   4        0.11       -0.46      0.46 o
   0  -6   4        0.19       -0.58      0.58 o
   1  -6   4       57.58       59.91      1.42 o
   2  -6   4        8.55        6.72      0.96 o
   3  -6   4       16.25       17.78      1.57 o
   4  -6   4        5.36        5.37      1.32 o
  -7  -5   4        0.19        0.70      0.89 o
  -6  -5   4       10.66       12.04      1.29 o
  -5  -5   4       79.51       83.33      1.66 o
  -4  -5   4      131.33      129.69      2.18 o
  -3  -5   4        4.95        5.44      0.47 o
  -2  -5   4       46.47       52.03      0.92 o
  -1  -5   4      399.36      395.00      4.20 o
   0  -5   4        4.35        4.97      0.49 o
   1  -5   4       27.10       25.09      0.84 o
   2  -5   4       11.28       12.74      0.73 o
   3  -5   4       22.40       20.87      0.93 o
   4  -5   4        0.01       -0.55      0.55 o
   5  -5   4        7.07        6.80      0.77 o
  -7  -4   4        5.49        7.20      0.84 o
  -6  -4   4       64.51       59.82      1.83 o
  -5  -4   4      183.23      181.62      3.03 o
  -4  -4   4       17.48       17.63      0.62 o
  -3  -4   4        0.73        1.56      0.32 o
  -2  -4   4      115.16      131.34      1.50 o
  -1  -4   4      189.50      177.50      2.00 o
   0  -4   4      236.65      238.38      2.55 o
   1  -4   4        0.64        1.08      0.27 o
   2  -4   4        0.00       -0.33      0.33 o
   3  -4   4       88.53       88.37      1.54 o
   4  -4   4       42.35       42.27      1.26 o
   5  -4   4        2.10        3.04      0.72 o
   6  -4   4       18.67       20.58      1.93 o
  -8  -3   4        0.03        0.52      0.77 o
  -7  -3   4       11.21       14.67      0.94 o
  -6  -3   4        3.00        4.73      0.70 o
  -5  -3   4        0.05        0.12      0.45 o
  -4  -3   4      231.20      222.40      2.63 o
  -3  -3   4        1.71        2.97      0.33 o
  -2  -3   4        8.96       10.02      0.37 o
  -1  -3   4      107.61      117.95      1.53 o
   0  -3   4       77.87       89.81      1.05 o
   1  -3   4      160.10      163.90      1.89 o
   2  -3   4      226.09      220.05      2.52 o
   3  -3   4       34.76       32.42      0.78 o
   4  -3   4       99.51       96.87      1.41 o
   5  -3   4       21.53       23.54      1.14 o
   6  -3   4       18.08       16.29      1.99 o
  -8  -2   4        4.97        4.77      0.70 o
  -7  -2   4        6.38        5.35      0.94 o
  -6  -2   4       95.53       93.48      2.16 o
  -5  -2   4       40.30       38.70      1.10 o
  -4  -2   4       34.36       41.58      0.92 o
  -3  -2   4        9.67        7.70      0.32 o
  -2  -2   4      228.14      242.94      2.31 o
  -1  -2   4      853.69      825.96      8.08 o
   0  -2   4      226.69      214.31      1.86 o
   1  -2   4      442.55      466.25      3.74 o
   2  -2   4        3.44        2.85      0.24 o
   3  -2   4       14.57       13.23      0.40 o
   4  -2   4       23.29       21.69      0.52 o
   5  -2   4        1.70        0.87      0.63 o
   6  -2   4       19.82       20.26      0.99 o
   7  -2   4        0.45        0.77      0.57 o
  -8  -1   4        5.90        8.47      1.02 o
  -7  -1   4        2.95        2.54      0.86 o
  -6  -1   4        0.46        0.39      0.53 o
  -5  -1   4      213.51      220.12      3.47 o
  -4  -1   4      416.62      421.58      4.50 o
  -3  -1   4      239.12      248.70      2.60 o
  -2  -1   4        6.65        8.73      0.44 o
  -1  -1   4        3.09        3.22      0.22 o
   0  -1   4       31.50       25.56      0.41 o
   1  -1   4     1350.33     1310.78     10.79 o
   2  -1   4      102.04       97.55      0.98 o
   3  -1   4       14.73       13.80      0.33 o
   4  -1   4       20.99       22.35      0.57 o
   5  -1   4        9.91        9.92      0.46 o
   6  -1   4      159.70      153.12      2.72 o
   7  -1   4       11.62       11.61      0.74 o
   8  -1   4        6.12        4.90      0.66 o
  -7   0   4        1.09        0.40      0.55 o
  -6   0   4       27.99       24.84      1.17 o
  -5   0   4       10.45       13.80      0.71 o
  -4   0   4       10.16        8.87      0.41 o
  -3   0   4      338.57      357.03      3.62 o
  -2   0   4      286.10      277.75      2.68 o
  -1   0   4       76.35       68.96      0.83 o
   0   0   4        0.69        3.22      0.18 o
   1   0   4       38.60       36.31      0.41 o
   2   0   4     1772.33     1690.80     13.99 o
   3   0   4      111.19      112.70      1.60 o
   4   0   4     1579.87     1606.85     19.57 o
   5   0   4      109.03      111.02      2.04 o
   6   0   4       26.87       28.34      1.14 o
   7   0   4        2.22        2.50      0.37 o
   8   0   4       22.58       18.46      0.79 o
  -7   1   4        0.02       -0.13      0.74 o
  -6   1   4        0.10       -0.46      0.46 o
  -5   1   4      244.89      239.80      3.68 o
  -4   1   4       51.58       50.90      0.85 o
  -3   1   4      534.04      541.58      5.09 o
  -2   1   4      662.84      659.65      5.76 o
  -1   1   4      868.77      823.36      7.06 o
   0   1   4      334.10      279.01      2.31 o
   1   1   4        6.71        7.78      0.18 o
   2   1   4     3088.93     3102.23     28.30 o
   3   1   4      329.49      353.32      6.26 o
   4   1   4      862.46      895.70     18.82 o
   5   1   4        3.08        4.35      0.85 o
   6   1   4      353.65      344.00     10.54 o
   8   1   4       12.47       10.69      2.39 o
  -7   2   4        5.03        5.70      1.51 o
  -6   2   4       21.14       22.13      1.84 o
  -5   2   4        1.13        1.88      0.36 o
  -4   2   4        7.36        6.29      0.39 o
  -3   2   4      149.47      149.08      1.73 o
  -2   2   4      277.06      293.32      2.79 o
  -1   2   4        2.52        5.70      0.28 o
   0   2   4       16.00       12.49      0.32 o
   1   2   4     1132.49     1081.96      8.52 o
   2   2   4     2041.47     1982.33     14.90 o
   3   2   4       65.12       61.34      0.87 o
   4   2   4       71.28       71.85      1.29 o
   5   2   4        5.58        4.08      0.99 o
   6   2   4        0.17        6.03      1.19 o
   7   2   4       20.48       18.91      1.75 o
   8   2   4        5.15        2.99      1.71 o
  -6   3   4        1.34        1.35      1.01 o
  -5   3   4       32.79       33.07      1.19 o
  -4   3   4       66.74       74.08      1.21 o
  -3   3   4       17.74       15.76      0.56 o
  -2   3   4      455.42      469.66      4.15 o
  -1   3   4       22.38       23.50      0.54 o
   0   3   4      220.93      236.29      2.14 o
   1   3   4      565.58      562.94      4.80 o
   2   3   4        5.95        4.32      0.22 o
   3   3   4        4.15        5.25      0.23 o
   4   3   4        8.98        5.67      0.28 o
   5   3   4        0.05       -0.30      0.31 o
   6   3   4      423.45      412.17      6.92 o
   7   3   4        4.19        3.71      1.57 o
   8   3   4       24.18       22.45      2.75 o
  -5   4   4        3.75        4.51      0.64 o
  -4   4   4        3.57        2.72      0.66 o
  -3   4   4        5.64        8.15      0.53 o
  -2   4   4       19.41       19.59      0.55 o
  -1   4   4       14.88       15.77      0.51 o
   0   4   4      238.78      249.52      2.58 o
   1   4   4      146.14      144.04      1.87 o
   2   4   4       65.99       69.44      1.03 o
   3   4   4        2.44        1.17      0.29 o
   4   4   4      163.18      170.88      2.12 o
   5   4   4      154.27      157.02      2.12 o
   6   4   4       39.67       36.66      0.99 o
   7   4   4        1.00        0.73      0.34 o
   8   4   4       21.40       22.28      0.89 o
  -5   5   4        1.32        2.36      1.13 o
  -4   5   4        9.69       11.17      1.12 o
  -3   5   4       10.97       13.37      0.89 o
  -2   5   4       27.61       28.49      0.87 o
  -1   5   4        0.03        0.05      0.35 o
   0   5   4       22.82       20.98      0.69 o
   1   5   4      239.02      246.36      2.76 o
   2   5   4       16.98       20.29      0.63 o
   3   5   4        2.89        2.81      0.40 o
   4   5   4      111.67      117.05      1.82 o
   5   5   4       32.23       33.08      1.33 o
   6   5   4       32.16       29.64      1.04 o
   7   5   4        1.01       -0.27      0.42 o
   8   5   4        6.67        5.34      0.64 o
  -4   6   4        0.80        0.74      1.59 o
  -3   6   4       25.30       26.21      1.45 o
  -2   6   4       53.87       48.21      1.76 o
  -1   6   4       66.46       65.15      1.56 o
   0   6   4       43.31       43.64      1.12 o
   1   6   4       44.56       35.92      1.83 o
   2   6   4      224.44      209.11      3.02 o
   3   6   4       14.26       13.64      0.70 o
   4   6   4        6.72        5.75      0.63 o
   5   6   4      132.72      132.72      2.40 o
   6   6   4       19.67       19.90      1.15 o
   7   6   4       15.50       18.14      0.94 o
  -2   7   4       15.59       15.76      1.44 o
  -1   7   4        5.26        4.95      0.89 o
   0   7   4       39.62       38.48      1.44 o
   1   7   4       24.70       24.43      1.35 o
   2   7   4        8.63        7.19      0.89 o
   3   7   4        0.17       -0.50      0.57 o
   4   7   4       29.30       24.51      1.17 o
   5   7   4       11.35       11.84      0.94 o
   6   7   4        0.29       -0.92      0.92 o
   7   7   4       12.85       12.68      1.12 o
   0   8   4       63.92       68.48      4.71 o
   1   8   4      107.64      104.66      3.24 o
   2   8   4        6.40        9.27      1.22 o
   3   8   4       22.83       23.50      1.60 o
   4   8   4        5.37        7.98      1.09 o
   5   8   4        6.12        4.18      0.78 o
  -3  -8   5       23.67       27.06      2.15 o
  -2  -8   5        0.04       -0.60      1.35 o
  -1  -8   5       19.16       17.89      3.25 o
   0  -8   5       18.42       18.34      2.06 o
  -5  -7   5        0.92       -0.41      0.79 o
  -4  -7   5       10.68       11.13      1.19 o
  -3  -7   5       48.80       49.60      1.78 o
  -2  -7   5       16.68       12.89      1.27 o
  -1  -7   5        0.24       -0.72      0.72 o
   0  -7   5       22.51       26.03      1.49 o
   1  -7   5        4.94        3.99      0.96 o
   2  -7   5        4.87        5.20      1.05 o
  -6  -6   5        8.43        7.32      0.83 o
  -5  -6   5       21.41       20.56      1.08 o
  -4  -6   5       38.00       37.70      1.30 o
  -3  -6   5      134.00      137.36      2.60 o
  -2  -6   5      216.20      210.19      3.01 o
  -1  -6   5      146.24      132.39      2.37 o
   0  -6   5       42.16       38.05      1.39 o
   1  -6   5       23.99       23.98      0.95 o
   2  -6   5        0.02       -0.45      0.64 o
   3  -6   5        2.84        4.12      0.92 o
   4  -6   5        0.40       -0.59      0.73 o
  -7  -5   5        1.17        1.50      1.12 o
  -6  -5   5       14.30       16.67      1.52 o
  -5  -5   5       73.22       72.67      1.75 o
  -4  -5   5       68.09       69.12      1.47 o
  -3  -5   5       16.14       22.01      0.76 o
  -2  -5   5        4.51        3.94      0.40 o
  -1  -5   5      248.35      243.11      2.86 o
   0  -5   5       49.96       53.87      1.11 o
   1  -5   5        5.90        4.39      0.59 o
   2  -5   5       84.82       84.93      1.50 o
   3  -5   5       13.84       14.01      0.83 o
   4  -5   5        5.84        4.83      0.73 o
   5  -5   5       17.27       16.29      0.97 o
  -7  -4   5       27.81       31.11      1.76 o
  -6  -4   5       42.63       38.50      1.77 o
  -5  -4   5       16.05       15.72      0.72 o
  -4  -4   5        0.24       -0.28      0.33 o
  -3  -4   5       27.52       26.17      0.74 o
  -2  -4   5      125.23      125.39      1.55 o
  -1  -4   5      343.17      351.11      3.51 o
   0  -4   5       11.11       10.18      0.47 o
   1  -4   5      114.11      102.41      1.47 o
   2  -4   5       51.37       52.35      1.02 o
   3  -4   5        9.17        9.96      0.48 o
   4  -4   5       49.28       49.86      1.39 o
   5  -4   5       13.75       13.84      0.90 o
   6  -4   5       25.05       27.94      2.28 o
  -7  -3   5        6.02        4.53      0.72 o
  -6  -3   5        3.57        4.15      0.88 o
  -5  -3   5       73.02       76.22      1.29 o
  -4  -3   5        2.64        4.88      0.39 o
  -3  -3   5      694.79      748.09      7.40 o
  -2  -3   5       14.31       10.60      0.67 o
  -1  -3   5      198.92      195.83      1.99 o
   0  -3   5      453.33      458.50      3.94 o
   1  -3   5       45.88       54.58      0.88 o
   2  -3   5      214.66      212.40      2.39 o
   3  -3   5        0.21        0.15      0.26 o
   4  -3   5        0.87        2.91      0.41 o
   5  -3   5        2.32        2.59      0.79 o
   6  -3   5        7.16        5.65      1.33 o
  -7  -2   5       10.17       10.00      0.84 o
  -6  -2   5      123.38      110.79      2.52 o
  -5  -2   5       92.49       90.43      2.44 o
  -4  -2   5        0.45       -0.14      0.27 o
  -3  -2   5      237.45      237.97      2.45 o
  -2  -2   5        1.24        1.97      0.25 o
  -1  -2   5      264.04      284.71      3.06 o
   0  -2   5      826.56      836.85      6.76 o
   1  -2   5      813.49      776.49      6.59 o
   2  -2   5       38.45       51.33      0.81 o
   3  -2   5      289.45      277.81      2.68 o
   4  -2   5        6.55        8.06      0.34 o
   5  -2   5       46.19       46.09      1.19 o
   6  -2   5       94.39       93.11      2.12 o
   7  -2   5        1.64        1.73      0.61 o
  -7  -1   5        0.68        0.12      0.55 o
  -6  -1   5        5.70        4.60      0.71 o
  -5  -1   5       89.95       91.82      2.04 o
  -4  -1   5        4.80        2.34      0.31 o
  -3  -1   5      144.52      145.16      1.70 o
  -2  -1   5      821.34      804.46      7.32 o
  -1  -1   5       55.57       54.47      0.81 o
   0  -1   5      198.60      183.41      1.66 o
   1  -1   5        0.75        0.62      0.18 o
   2  -1   5      123.74      119.74      1.30 o
   3  -1   5       85.07       85.72      1.44 o
   4  -1   5      108.95      100.58      1.49 o
   5  -1   5       20.33       17.25      0.60 o
   6  -1   5        0.04       -0.15      0.63 o
   7  -1   5       48.15       43.61      1.72 o
   8  -1   5        0.07        0.46      0.54 o
  -7   0   5        0.00        1.16      0.70 o
  -6   0   5      270.23      248.65      4.67 o
  -5   0   5       53.80       52.38      1.37 o
  -4   0   5       41.93       50.23      0.90 o
  -3   0   5      197.63      202.70      2.29 o
  -2   0   5       89.93       86.84      1.05 o
  -1   0   5       20.46       22.30      0.63 o
   0   0   5       14.11       14.23      0.36 o
   1   0   5      312.22      265.64      2.07 o
   2   0   5       16.26       21.55      0.33 o
   3   0   5        2.92        1.26      0.24 o
   4   0   5     1169.37     1193.80     15.54 o
   5   0   5       10.99       11.86      0.54 o
   6   0   5      720.80      694.79     16.13 o
   7   0   5        1.07        2.85      0.72 o
   8   0   5        1.15        2.08      0.54 o
  -7   1   5        1.57        3.79      1.31 o
  -6   1   5        0.56        0.40      0.52 o
  -5   1   5       89.25       98.12      1.46 o
  -4   1   5       31.61       33.77      0.73 o
  -3   1   5       62.61       71.41      1.01 o
  -2   1   5       35.44       36.80      0.60 o
  -1   1   5      260.95      252.50      2.51 o
   0   1   5      162.57      151.54      1.43 o
   1   1   5     3125.63     3007.81     22.54 o
   2   1   5       47.07       50.54      0.55 o
   3   1   5       83.85       93.16      1.16 o
   4   1   5      779.92      799.94     18.41 o
   5   1   5       93.98       99.27      3.67 o
   6   1   5      240.50      221.86     14.86 o
   7   1   5       37.71       34.76      3.38 o
   8   1   5        0.15        1.58      1.69 o
  -6   2   5       43.15       38.64      2.03 o
  -5   2   5       27.92       27.26      0.81 o
  -4   2   5        3.10        2.32      0.40 o
  -3   2   5        6.63        6.38      0.37 o
  -2   2   5       85.93       96.02      1.17 o
  -1   2   5       17.73       21.86      0.50 o
   0   2   5      177.88      187.83      1.71 o
   1   2   5       30.61       36.29      0.51 o
   2   2   5        1.97        2.35      0.16 o
   3   2   5      165.47      169.98      1.85 o
   4   2   5      397.66      391.78      6.15 o
   5   2   5       62.07       65.16      2.35 o
   6   2   5      174.83      182.99      4.98 o
   7   2   5       32.99       35.68      2.35 o
   8   2   5       29.39       25.57      3.04 o
  -6   3   5        5.04        5.09      0.77 o
  -5   3   5       19.02       20.19      1.00 o
  -4   3   5       29.91       32.95      0.87 o
  -3   3   5        3.91        4.53      0.50 o
  -2   3   5        6.43        8.69      0.47 o
  -1   3   5      110.20      109.67      1.33 o
   0   3   5       83.37       96.65      1.08 o
   1   3   5       14.45       14.17      0.38 o
   2   3   5       28.82       31.45      0.52 o
   3   3   5      347.55      371.62      3.25 o
   4   3   5       70.45       75.17      1.06 o
   5   3   5       49.64       47.49      1.11 o
   6   3   5       46.22       40.61      1.13 o
   7   3   5        1.26        2.57      1.48 o
   8   3   5        0.01       -0.38      1.28 o
  -5   4   5        6.33        5.79      0.77 o
  -4   4   5       28.76       28.86      1.24 o
  -3   4   5       25.94       28.82      0.87 o
  -2   4   5        9.34        9.64      0.43 o
  -1   4   5       57.79       58.09      0.97 o
   0   4   5      127.45      125.12      1.55 o
   1   4   5      370.36      377.01      3.61 o
   2   4   5      155.55      138.48      1.50 o
   3   4   5      241.84      256.23      2.80 o
   4   4   5       87.48       95.96      1.36 o
   5   4   5       20.02       19.85      0.65 o
   6   4   5       57.18       53.27      1.19 o
   7   4   5        7.25        6.54      0.55 o
   8   4   5        3.48        2.48      0.69 o
  -4   5   5       35.29       36.78      1.79 o
  -3   5   5       12.37       14.75      1.02 o
  -2   5   5       32.21       34.72      0.89 o
  -1   5   5        0.04        0.19      0.30 o
   0   5   5       36.77       37.39      0.84 o
   1   5   5        6.75        8.06      0.45 o
   2   5   5        4.63        4.19      0.39 o
   3   5   5       98.66       95.24      1.50 o
   4   5   5        0.55        0.59      0.31 o
   5   5   5        5.17        6.79      0.69 o
   6   5   5      128.73      123.56      2.32 o
   7   5   5        0.41       -0.42      0.60 o
   8   5   5        9.95       11.50      1.19 o
  -3   6   5        0.04        1.06      0.89 o
  -2   6   5       45.00       40.36      1.90 o
  -1   6   5       16.98       16.84      0.96 o
   0   6   5      146.51      136.70      2.28 o
   1   6   5      387.59      364.10      4.85 o
   2   6   5      205.02      184.49      2.64 o
   3   6   5       23.32       27.79      0.89 o
   4   6   5      214.40      196.48      3.07 o
   5   6   5        0.29        0.59      0.36 o
   6   6   5        5.06        4.21      0.87 o
   7   6   5       16.80       19.37      1.10 o
  -2   7   5        2.12        1.33      0.98 o
  -1   7   5        0.69        1.52      0.87 o
   0   7   5       88.99       89.80      2.17 o
   1   7   5        4.04        1.75      0.91 o
   2   7   5      115.23      109.93      2.60 o
   3   7   5       53.71       56.20      1.97 o
   4   7   5       16.74       15.85      1.00 o
   5   7   5        0.09       -0.48      0.48 o
   6   7   5       36.95       36.53      2.09 o
   0   8   5       59.96       60.66      3.15 o
   1   8   5       22.90       20.42      1.62 o
   2   8   5       11.87       15.23      1.43 o
   3   8   5       45.51       44.75      3.15 o
   4   8   5       51.12       45.67      1.99 o
   5   8   5        2.85        2.13      1.01 o
  -2  -8   6       10.08       10.80      1.40 o
  -1  -8   6       15.66       19.39      2.42 o
  -5  -7   6        4.93        3.90      1.00 o
  -4  -7   6       44.28       47.49      2.52 o
  -3  -7   6        1.16        1.72      0.94 o
  -2  -7   6        2.27        2.16      0.97 o
  -1  -7   6       24.73       24.42      1.40 o
   0  -7   6       10.18        7.53      1.04 o
   1  -7   6        3.50        3.77      1.00 o
   2  -7   6        0.98        0.63      0.84 o
  -6  -6   6       17.39       16.05      0.91 o
  -5  -6   6        0.52       -0.25      0.61 o
  -4  -6   6       54.47       60.08      1.82 o
  -3  -6   6        4.61        4.86      0.80 o
  -2  -6   6       41.18       41.20      1.41 o
  -1  -6   6       26.38       25.31      1.16 o
   0  -6   6       69.42       70.45      1.88 o
   1  -6   6       38.96       36.12      1.59 o
   2  -6   6       15.55       17.73      1.09 o
   3  -6   6       47.00       51.09      1.93 o
   4  -6   6        0.49        0.61      0.80 o
  -7  -5   6        8.07        7.43      1.24 o
  -6  -5   6        5.04        5.70      0.55 o
  -5  -5   6       12.73       12.70      0.86 o
  -4  -5   6       16.03       20.51      0.95 o
  -3  -5   6      315.70      313.36      3.94 o
  -2  -5   6      217.41      208.05      3.33 o
  -1  -5   6      117.25      128.41      1.83 o
   0  -5   6       46.25       43.16      1.02 o
   1  -5   6      268.12      257.32      3.69 o
   2  -5   6       15.02       14.97      0.79 o
   3  -5   6        2.55        3.14      0.65 o
   4  -5   6        6.67        5.57      0.87 o
   5  -5   6        1.55        1.92      0.73 o
  -7  -4   6        1.88        2.15      0.99 o
  -6  -4   6       27.63       31.11      1.79 o
  -5  -4   6      189.66      186.97      2.90 o
  -4  -4   6       46.76       44.58      1.02 o
  -3  -4   6       94.85       98.94      1.53 o
  -2  -4   6       25.10       20.32      0.61 o
  -1  -4   6        5.53        2.32      0.34 o
   0  -4   6        9.26        9.56      0.49 o
   1  -4   6       14.28       16.64      0.62 o
   2  -4   6        0.91        1.00      0.39 o
   3  -4   6        9.02       10.83      0.60 o
   4  -4   6        4.19        4.73      0.63 o
   5  -4   6        9.30        9.79      0.69 o
   6  -4   6        7.58        9.52      2.72 o
  -7  -3   6       27.82       27.66      1.66 o
  -6  -3   6        3.96        3.36      0.73 o
  -5  -3   6      113.86      111.86      1.76 o
  -4  -3   6        8.52        8.34      0.51 o
  -3  -3   6        2.31        1.23      0.33 o
  -2  -3   6      299.51      310.92      2.93 o
  -1  -3   6      386.14      397.13      4.63 o
   0  -3   6       33.21       39.18      0.69 o
   1  -3   6      518.95      528.09      4.52 o
   2  -3   6       22.54       21.00      0.65 o
   3  -3   6      139.51      153.14      2.35 o
   4  -3   6      191.52      185.52      3.13 o
   5  -3   6        6.32        6.49      0.77 o
   6  -3   6        8.05        9.39      1.09 o
  -7  -2   6        3.89        2.49      0.91 o
  -6  -2   6        8.24        6.82      0.86 o
  -5  -2   6      255.77      248.13      3.18 o
  -4  -2   6       54.17       52.83      0.91 o
  -3  -2   6        1.55        1.15      0.31 o
  -2  -2   6      562.11      639.14      5.98 o
  -1  -2   6      207.41      205.56      2.23 o
   0  -2   6      533.83      537.42      4.74 o
   1  -2   6        0.51        0.16      0.22 o
   2  -2   6      162.02      175.53      1.88 o
   3  -2   6        0.00       -0.24      0.24 o
   4  -2   6        2.53        2.82      0.28 o
   5  -2   6        8.71        7.58      0.55 o
   6  -2   6        8.05        7.41      0.77 o
   7  -2   6       12.66       11.22      0.86 o
  -7  -1   6        1.26        1.53      0.80 o
  -6  -1   6       12.82       15.23      0.96 o
  -5  -1   6        9.55       10.19      0.44 o
  -4  -1   6      100.82       95.46      1.72 o
  -3  -1   6      250.09      263.69      2.86 o
  -2  -1   6      861.39      922.99      8.40 o
  -1  -1   6        7.68        7.56      0.35 o
   0  -1   6        5.86        5.94      0.90 o
   1  -1   6      438.99      421.23      3.68 o
   2  -1   6       11.40       10.60      0.31 o
   3  -1   6       93.10       96.94      1.29 o
   4  -1   6      255.98      257.32      3.94 o
   5  -1   6       58.48       57.71      1.21 o
   6  -1   6       65.54       60.54      1.46 o
   7  -1   6       35.53       34.69      1.62 o
  -7   0   6        8.05        6.90      1.08 o
  -6   0   6        1.55        1.44      0.65 o
  -5   0   6       67.54       62.03      1.48 o
  -4   0   6      101.11      103.09      1.48 o
  -3   0   6      696.21      677.42      6.68 o
  -2   0   6       71.57       71.10      0.96 o
  -1   0   6     2766.10     2803.28     26.20 o
   0   0   6     4023.68     3940.99     30.39 o
   1   0   6       42.44       44.39      0.57 o
   2   0   6       11.39       15.12      0.30 o
   3   0   6      304.06      318.88      3.07 o
   4   0   6      240.49      242.32      3.01 o
   5   0   6        3.54        6.29      0.58 o
   6   0   6       88.66       74.79      2.70 o
   7   0   6        5.63        8.31      1.54 o
   8   0   6       48.36       41.66      1.24 o
  -7   1   6        0.19       -0.84      1.14 o
  -6   1   6       19.69       20.40      1.15 o
  -5   1   6        2.74        2.28      0.42 o
  -4   1   6       85.90       82.60      1.24 o
  -3   1   6      298.53      301.60      3.08 o
  -2   1   6        0.78        1.25      0.23 o
  -1   1   6     1304.09     1250.92     11.95 o
   0   1   6      245.76      225.32      1.97 o
   1   1   6       16.89       16.59      0.34 o
   2   1   6      238.24      210.76      1.75 o
   3   1   6        0.79        0.09      0.17 o
   4   1   6     1032.49     1065.53     11.99 o
   5   1   6        3.75        4.23      0.74 o
   6   1   6       77.22       79.05      5.04 o
   7   1   6       39.95       39.46      3.65 o
   8   1   6        2.77        6.57      2.14 o
  -6   2   6       54.65       56.02      2.40 o
  -5   2   6        0.05        0.38      0.43 o
  -4   2   6       11.60       12.57      0.54 o
  -3   2   6      192.17      196.85      2.23 o
  -2   2   6        0.10        0.33      0.23 o
  -1   2   6      220.27      209.51      2.13 o
   0   2   6       67.17       57.55      0.73 o
   1   2   6      244.49      241.45      2.13 o
   2   2   6       16.20       22.42      0.39 o
   3   2   6        0.44        0.91      0.14 o
   4   2   6       20.08       14.34      0.53 o
   5   2   6       73.56       76.01      2.12 o
   6   2   6       12.61       15.37      1.37 o
   7   2   6        0.22        0.08      0.75 o
   8   2   6       36.56       43.11      3.85 o
  -6   3   6        4.01        2.87      0.74 o
  -5   3   6       68.66       71.91      1.83 o
  -4   3   6        4.21        5.63      0.51 o
  -3   3   6       44.57       45.87      0.96 o
  -2   3   6      319.79      330.78      3.26 o
  -1   3   6        1.60        3.72      0.32 o
   0   3   6      385.45      396.73      3.71 o
   1   3   6      390.50      368.94      3.18 o
   2   3   6       33.10       34.55      0.57 o
   3   3   6        0.46        0.09      0.16 o
   4   3   6       39.49       42.63      0.72 o
   5   3   6        0.03       -0.30      0.30 o
   6   3   6      191.41      179.42      3.30 o
   7   3   6       63.47       63.69      4.07 o
   8   3   6       34.96       36.81      3.35 o
  -5   4   6        0.01       -0.64      0.64 o
  -4   4   6        1.39        1.31      0.68 o
  -3   4   6       25.98       28.19      0.89 o
  -2   4   6       15.90       13.58      0.52 o
  -1   4   6       17.87       19.22      0.61 o
   0   4   6      184.92      182.39      2.04 o
   1   4   6        8.77       10.35      0.45 o
   2   4   6      121.75      113.33      1.32 o
   3   4   6       50.41       48.98      0.83 o
   4   4   6        8.19        7.04      0.40 o
   5   4   6        0.00       -0.07      0.31 o
   6   4   6        0.47       -0.38      0.38 o
   7   4   6       14.54       12.90      1.55 o
   8   4   6       49.42       57.94      4.01 o
  -4   5   6       59.26       61.16      2.24 o
  -3   5   6        5.54        6.86      0.68 o
  -2   5   6      105.74      104.96      1.77 o
  -1   5   6       17.40       18.15      0.67 o
   0   5   6       22.23       19.98      0.64 o
   1   5   6       19.32       21.32      0.63 o
   2   5   6        0.46        0.20      0.25 o
   3   5   6       13.11       12.43      0.56 o
   4   5   6       26.87       31.04      0.75 o
   5   5   6        4.95        5.33      0.57 o
   6   5   6       34.68       35.78      1.13 o
   7   5   6        2.42        0.82      0.51 o
   8   5   6        3.06        2.31      0.46 o
  -3   6   6       13.37       12.65      1.37 o
  -2   6   6       53.99       49.09      2.06 o
  -1   6   6        4.07        5.87      0.87 o
   0   6   6      116.13      106.81      2.48 o
   1   6   6        2.52        3.01      0.73 o
   2   6   6       15.59       17.31      0.84 o
   3   6   6        0.23       -0.10      0.46 o
   4   6   6      195.12      183.06      2.92 o
   5   6   6       32.71       31.60      1.04 o
   6   6   6       42.41       43.97      1.63 o
   7   6   6       15.02       12.46      0.96 o
  -2   7   6        5.35        5.36      1.50 o
  -1   7   6        9.02        7.54      1.13 o
   0   7   6       18.15       19.12      1.26 o
   1   7   6        0.01       -0.55      0.79 o
   2   7   6      133.87      132.56      2.95 o
   3   7   6        0.90        3.08      0.67 o
   4   7   6       22.92       23.24      1.16 o
   5   7   6       24.80       24.63      1.03 o
   6   7   6       13.45       13.24      1.46 o
   0   8   6        1.12        2.01      1.44 o
   1   8   6       18.10       13.87      1.42 o
   2   8   6        2.61        4.28      1.08 o
   3   8   6       39.82       38.01      1.92 o
   4   8   6       10.42       14.49      1.27 o
   5   8   6       87.04       86.02      2.53 o
  -4  -7   7        1.51        2.49      0.99 o
  -3  -7   7       10.08       11.88      1.31 o
  -2  -7   7        6.23        6.57      1.52 o
  -1  -7   7       12.30       10.15      1.28 o
   0  -7   7        0.27       -0.75      0.82 o
   1  -7   7       32.49       35.56      2.07 o
   2  -7   7        5.15        6.42      1.08 o
  -6  -6   7        0.16       -0.56      0.56 o
  -5  -6   7        4.19        3.36      0.74 o
  -4  -6   7        3.10        3.95      0.95 o
  -3  -6   7        7.26        6.81      0.91 o
  -2  -6   7        9.64        8.71      0.95 o
  -1  -6   7       60.30       61.44      1.77 o
   0  -6   7      159.30      147.22      2.90 o
   1  -6   7        9.29        7.60      1.00 o
   2  -6   7        5.72        8.69      0.93 o
   3  -6   7        5.55        6.30      1.02 o
  -6  -5   7        7.50        7.34      0.66 o
  -5  -5   7       31.35       33.63      1.28 o
  -4  -5   7       35.09       36.66      1.23 o
  -3  -5   7        0.79       -0.42      0.47 o
  -2  -5   7      110.20      108.04      1.78 o
  -1  -5   7       69.11       64.40      1.34 o
   0  -5   7      233.20      230.83      2.80 o
   1  -5   7      131.12      136.67      2.25 o
   2  -5   7        7.47        8.89      0.81 o
   3  -5   7       50.72       50.71      1.69 o
   4  -5   7       12.60       12.85      0.92 o
   5  -5   7        3.57        4.71      0.73 o
  -7  -4   7        7.20        6.86      1.17 o
  -6  -4   7       24.74       29.17      1.17 o
  -5  -4   7       51.21       51.61      1.67 o
  -4  -4   7        3.38        4.59      0.51 o
  -3  -4   7       63.10       66.87      1.31 o
  -2  -4   7        8.69       11.94      0.60 o
  -1  -4   7       68.89       68.53      1.20 o
   0  -4   7        0.35        3.95      0.41 o
   1  -4   7       70.60       67.70      1.48 o
   2  -4   7       51.01       51.38      1.10 o
   3  -4   7       37.92       37.86      1.12 o
   4  -4   7        2.04        2.13      0.56 o
   5  -4   7        8.24        9.97      0.75 o
   6  -4   7        7.22        7.66      1.18 o
  -7  -3   7        3.00        4.39      1.48 o
  -6  -3   7       92.51       90.27      2.98 o
  -5  -3   7       22.97       22.67      0.85 o
  -4  -3   7      105.58      102.95      1.84 o
  -3  -3   7      599.11      614.13      5.91 o
  -2  -3   7       45.30       41.20      0.76 o
  -1  -3   7       68.37       67.68      1.10 o
   0  -3   7      648.78      661.21      5.56 o
   1  -3   7       15.66       22.03      0.63 o
   2  -3   7      245.93      245.94      2.46 o
   3  -3   7       61.53       62.53      1.22 o
   4  -3   7       46.46       45.96      1.49 o
   5  -3   7       29.62       29.56      1.29 o
   6  -3   7       95.54       94.58      2.83 o
  -7  -2   7        0.98        0.14      1.04 o
  -6  -2   7        0.54        0.93      0.61 o
  -5  -2   7       14.25       12.26      0.98 o
  -4  -2   7        0.00       -0.03      0.32 o
  -3  -2   7        6.37        9.55      0.47 o
  -2  -2   7        0.02        0.08      0.23 o
  -1  -2   7      437.42      484.33      4.73 o
   0  -2   7      406.19      430.00      3.87 o
   1  -2   7       43.22       41.28      0.70 o
   2  -2   7       13.49       12.52      0.53 o
   3  -2   7      304.04      309.96      3.49 o
   4  -2   7        0.86        0.34      0.20 o
   5  -2   7       28.60       27.57      0.99 o
   6  -2   7        6.44        5.90      0.79 o
   7  -2   7        0.24        0.54      0.60 o
  -7  -1   7       38.39       38.68      1.91 o
  -6  -1   7        8.14        7.62      0.83 o
  -5  -1   7        4.85        6.21      0.49 o
  -4  -1   7       18.93       20.66      0.65 o
  -3  -1   7      193.58      194.78      2.27 o
  -2  -1   7       18.07       19.51      1.43 o
  -1  -1   7      140.26      153.88      1.75 o
   0  -1   7     2570.56     2611.73     20.42 o
   1  -1   7      262.01      257.60      2.40 o
   2  -1   7      142.18      141.42      1.46 o
   3  -1   7       87.42       93.40      1.21 o
   4  -1   7        8.99        8.48      0.41 o
   5  -1   7        5.41        5.44      0.63 o
   6  -1   7       40.64       41.91      1.23 o
   7  -1   7       35.57       34.11      1.17 o
  -7   0   7       23.38       25.92      1.72 o
  -6   0   7       38.34       35.99      1.80 o
  -5   0   7      252.59      238.62      3.43 o
  -4   0   7       23.59       22.56      0.69 o
  -3   0   7        1.98        2.09      0.35 o
  -2   0   7      690.10      721.80      6.69 o
   0   0   7       73.73       79.92      0.97 o
   1   0   7     1358.79     1309.78     10.38 o
   2   0   7      639.84      640.16      5.21 o
   3   0   7      540.50      553.46      4.73 o
   4   0   7       43.63       47.35      0.73 o
   5   0   7      103.81       97.69      1.81 o
   6   0   7      473.65      446.21      7.49 o
   7   0   7        5.14        6.06      0.51 o
   8   0   7       63.58       54.44      2.89 o
  -7   1   7        3.00        1.84      1.03 o
  -6   1   7       45.55       47.47      1.71 o
  -5   1   7        0.01        0.33      0.41 o
  -4   1   7       64.35       64.78      1.34 o
  -3   1   7      234.08      242.27      2.61 o
  -2   1   7       18.80       27.35      0.58 o
  -1   1   7      366.33      365.70      3.59 o
   0   1   7      666.00      665.84      5.35 o
   1   1   7     1407.41     1393.13     10.60 o
   2   1   7       81.03       73.04      0.79 o
   3   1   7      168.05      162.66      1.67 o
   4   1   7      137.54      129.00      1.78 o
   5   1   7        5.83        6.47      0.54 o
   6   1   7      448.79      421.33     10.22 o
   7   1   7      130.81      128.14      6.75 o
   8   1   7       26.02       28.12      3.53 o
  -6   2   7       12.03       12.86      0.75 o
  -5   2   7      110.90      114.79      2.21 o
  -4   2   7        2.31        2.49      0.39 o
  -3   2   7        0.10        0.06      0.30 o
  -2   2   7        7.27       17.95      0.52 o
  -1   2   7        5.76        4.79      0.31 o
   0   2   7      744.70      737.25      5.94 o
   1   2   7        0.03        0.37      0.18 o
   2   2   7       32.67       34.35      0.52 o
   3   2   7       71.98       72.16      0.84 o
   4   2   7        0.11        0.13      0.23 o
   5   2   7        3.21        3.32      0.36 o
   6   2   7      175.34      177.04      5.24 o
   7   2   7        0.51        1.23      1.14 o
   8   2   7        0.78        1.10      1.57 o
  -6   3   7        0.68        0.91      0.59 o
  -5   3   7       11.09       10.71      0.88 o
  -4   3   7       89.68       86.27      2.43 o
  -3   3   7        3.79        3.29      0.43 o
  -2   3   7      167.26      167.08      1.92 o
  -1   3   7        2.63        3.14      0.31 o
   0   3   7      170.40      180.53      1.86 o
   1   3   7       16.50       13.65      0.39 o
   2   3   7      116.68      121.57      1.35 o
   3   3   7       73.14       75.63      0.91 o
   4   3   7       31.52       29.17      0.61 o
   5   3   7       43.56       46.05      0.83 o
   6   3   7       26.33       23.13      1.18 o
   7   3   7       78.57       78.21      4.61 o
   8   3   7        2.23        2.41      1.66 o
  -5   4   7        1.79        1.71      0.90 o
  -4   4   7        3.19        1.96      0.71 o
  -3   4   7        0.10        0.45      0.44 o
  -2   4   7       45.94       44.54      0.95 o
  -1   4   7       32.85       32.92      0.81 o
   0   4   7       42.25       37.79      0.78 o
   1   4   7       24.55       25.42      0.64 o
   2   4   7      225.84      223.06      2.23 o
   3   4   7        4.52        4.82      0.31 o
   4   4   7        6.10        7.53      0.58 o
   5   4   7      125.94      129.18      2.40 o
   6   4   7      174.13      168.59      3.28 o
   7   4   7        1.82        2.08      0.39 o
   8   4   7        0.00        0.74      1.31 o
  -4   5   7       72.40       71.08      2.46 o
  -3   5   7       11.29       12.85      0.86 o
  -2   5   7      104.69      103.07      1.81 o
  -1   5   7       35.28       37.08      0.93 o
   0   5   7        3.88        3.63      0.41 o
   1   5   7       42.22       40.75      0.86 o
   2   5   7       20.43       18.00      0.56 o
   3   5   7      117.80      118.67      1.68 o
   4   5   7       10.59       10.22      0.48 o
   5   5   7       31.99       32.24      0.95 o
   6   5   7      121.90      118.91      2.28 o
   7   5   7       67.83       66.87      1.70 o
   8   5   7       10.99       10.26      0.71 o
  -3   6   7       12.79       12.94      1.32 o
  -2   6   7        7.70        9.65      1.03 o
  -1   6   7       11.09       15.26      0.95 o
   0   6   7      188.06      181.40      3.24 o
   1   6   7       32.23       27.12      0.97 o
   2   6   7       86.32       81.65      1.70 o
   3   6   7       80.64       79.76      2.16 o
   4   6   7       43.97       41.32      1.19 o
   5   6   7       14.70       14.66      0.73 o
   6   6   7       19.41       18.01      1.14 o
   7   6   7        3.01        2.72      0.70 o
  -2   7   7        0.31        0.42      1.03 o
  -1   7   7        0.09       -0.04      0.87 o
   0   7   7        2.49        3.22      1.05 o
   1   7   7        8.43        8.39      1.15 o
   2   7   7       36.15       34.59      1.52 o
   3   7   7        0.53        2.10      0.63 o
   4   7   7      146.45      141.39      3.35 o
   5   7   7        6.60        7.55      0.69 o
   6   7   7       11.98       10.25      1.37 o
   0   8   7        3.20        4.71      1.56 o
   1   8   7       33.71       38.30      2.40 o
   2   8   7        0.81        0.44      0.94 o
   3   8   7        3.94        4.65      1.02 o
   4   8   7        5.43        8.20      1.10 o
   5   8   7        5.96        6.34      0.82 o
  -4  -7   8        0.36       -0.03      1.03 o
  -3  -7   8        5.92        5.13      1.10 o
  -2  -7   8       15.04       15.13      1.40 o
  -1  -7   8        0.04        0.64      0.93 o
   0  -7   8        9.24       11.01      1.20 o
   1  -7   8        0.21        0.01      0.91 o
  -5  -6   8       35.15       42.67      1.86 o
  -4  -6   8       21.21       22.27      1.47 o
  -3  -6   8        7.42       11.31      1.05 o
  -2  -6   8       39.31       39.06      1.84 o
  -1  -6   8       25.57       25.43      1.34 o
   0  -6   8        8.72        6.15      0.84 o
   1  -6   8       29.15       28.72      1.71 o
   2  -6   8       38.65       36.21      1.67 o
   3  -6   8       15.99       14.14      1.25 o
  -6  -5   8       10.07       11.35      0.80 o
  -5  -5   8        4.20        3.84      0.72 o
  -4  -5   8       31.24       28.21      1.20 o
  -3  -5   8        0.98       -0.09      0.58 o
  -2  -5   8        2.39        1.27      0.50 o
  -1  -5   8       96.52      101.97      1.85 o
   0  -5   8      154.36      150.48      2.26 o
   1  -5   8        6.03        4.59      0.54 o
   2  -5   8        2.00        4.70      0.82 o
   3  -5   8        9.84        9.85      0.88 o
   4  -5   8        4.11        3.57      0.83 o
  -6  -4   8       28.77       26.02      1.00 o
  -5  -4   8        8.15       10.74      0.81 o
  -4  -4   8      133.94      143.88      2.53 o
  -3  -4   8      166.08      168.18      2.41 o
  -2  -4   8       58.88       59.81      1.05 o
  -1  -4   8       89.55       87.97      1.78 o
   0  -4   8       13.33       13.92      0.58 o
   1  -4   8      105.61      110.15      1.61 o
   2  -4   8       49.04       51.94      1.23 o
   3  -4   8       53.63       55.34      1.20 o
   4  -4   8        1.63        1.78      0.57 o
   5  -4   8        7.11        5.70      0.62 o
  -7  -3   8        2.11        1.41      0.98 o
  -6  -3   8       45.01       42.68      1.42 o
  -5  -3   8       14.75       13.56      0.81 o
  -4  -3   8      185.02      180.99      2.29 o
  -3  -3   8        2.78        3.31      0.39 o
  -2  -3   8        9.79       11.68      0.49 o
  -1  -3   8      346.51      350.72      5.81 o
   0  -3   8        7.76        7.53      0.40 o
   1  -3   8       73.03       78.46      1.16 o
   2  -3   8        1.21        1.80      0.37 o
   3  -3   8        0.09        0.37      0.30 o
   4  -3   8        9.02       11.38      0.50 o
   5  -3   8       42.01       45.30      1.59 o
   6  -3   8        0.17       -0.80      0.84 o
  -7  -2   8        0.12        0.27      0.82 o
  -6  -2   8        0.03       -0.06      1.36 o
  -5  -2   8        3.22        3.52      0.45 o
  -4  -2   8       72.17       71.14      1.28 o
  -3  -2   8       82.12       75.37      1.23 o
  -2  -2   8      332.97      350.96      3.43 o
  -1  -2   8       13.88        9.19      0.42 o
   0  -2   8       27.41       29.98      0.64 o
   1  -2   8        0.49        2.40      0.28 o
   2  -2   8      475.75      486.34      4.53 o
   3  -2   8       10.35        9.68      0.43 o
   4  -2   8        9.92        8.54      0.39 o
   5  -2   8        1.39        4.47      0.65 o
   6  -2   8        0.57        2.28      0.55 o
   7  -2   8        1.08        0.76      0.60 o
  -7  -1   8        3.62        3.97      0.96 o
  -6  -1   8       11.21        9.08      1.15 o
  -5  -1   8        3.74        3.10      0.48 o
  -4  -1   8       44.86       46.87      1.01 o
  -3  -1   8       94.52       98.28      1.45 o
  -2  -1   8       26.95       37.56      0.73 o
  -1  -1   8        9.26       10.52      0.43 o
   0  -1   8       16.75       20.01      1.19 o
   1  -1   8      172.91      173.00      1.76 o
   2  -1   8        0.99        1.80      0.23 o
   3  -1   8       96.66      100.42      1.35 o
   4  -1   8       16.63       17.96      0.62 o
   5  -1   8        0.05        0.24      0.33 o
   6  -1   8       56.28       53.18      1.59 o
   7  -1   8        1.20        0.21      0.51 o
  -7   0   8       27.43       32.01      1.96 o
  -6   0   8        3.11        4.49      0.80 o
  -5   0   8       33.70       36.62      1.07 o
  -4   0   8       86.63       79.20      1.35 o
  -3   0   8        0.00        0.44      0.31 o
  -2   0   8      123.23      127.55      1.54 o
  -1   0   8      997.32     1030.08      9.96 o
   0   0   8      288.06      298.16      2.62 o
   1   0   8      400.58      402.40      3.43 o
   2   0   8      349.68      340.56      3.06 o
   3   0   8       22.11       20.34      0.58 o
   4   0   8       10.20       11.28      0.42 o
   5   0   8       21.57       22.03      0.88 o
   6   0   8       34.98       36.79      1.76 o
   7   0   8       28.02       25.12      0.88 o
   8   0   8       46.06       33.83      2.40 o
  -6   1   8        4.24        6.10      0.59 o
  -5   1   8        0.68        0.51      0.49 o
  -4   1   8       93.19       94.40      1.45 o
  -3   1   8       24.92       35.96      0.79 o
  -2   1   8        9.97       11.02      0.42 o
  -1   1   8       58.23       58.34      0.91 o
   0   1   8      283.65      294.52      2.72 o
   1   1   8        0.14        0.03      0.18 o
   2   1   8       10.06        8.92      0.29 o
   3   1   8      196.95      206.73      1.85 o
   4   1   8       13.90       15.36      0.41 o
   5   1   8       13.80       13.64      0.58 o
   6   1   8        0.50        0.30      0.57 o
   7   1   8       15.16       19.31      2.82 o
   8   1   8       30.83       22.20      3.20 o
  -6   2   8       10.08        9.64      0.92 o
  -5   2   8       20.67       24.77      1.00 o
  -4   2   8        3.67        4.17      0.53 o
  -3   2   8       10.05       10.08      0.59 o
  -2   2   8       98.34      102.60      1.47 o
  -1   2   8     1002.01     1056.89      9.73 o
   0   2   8       85.11       78.57      1.00 o
   1   2   8        6.45        5.63      0.27 o
   2   2   8       77.32       88.70      0.99 o
   3   2   8      559.25      594.90      4.89 o
   4   2   8        1.46        1.52      0.22 o
   5   2   8       21.00       19.26      0.67 o
   6   2   8       69.87       73.29      2.32 o
   7   2   8        1.61        1.94      1.46 o
   8   2   8        2.23        3.58      1.85 o
  -5   3   8       37.57       41.21      1.52 o
  -4   3   8        1.82        4.38      0.58 o
  -3   3   8      149.81      150.61      2.21 o
  -2   3   8       22.56       21.44      0.62 o
  -1   3   8       24.34       23.55      0.62 o
   0   3   8      955.57      979.38      8.23 o
   1   3   8       32.99       30.42      0.59 o
   2   3   8      387.92      400.32      3.60 o
   3   3   8       24.55       26.21      0.53 o
   4   3   8       91.68       92.90      1.28 o
   5   3   8       84.10       87.13      2.31 o
   6   3   8        3.26        3.15      1.77 o
   7   3   8       31.58       32.04      3.06 o
   8   3   8        4.00        4.61      1.76 o
  -5   4   8       39.58       35.38      1.76 o
  -4   4   8        0.00       -0.43      0.71 o
  -3   4   8       12.73       12.71      0.74 o
  -2   4   8        0.26        0.58      0.37 o
  -1   4   8       98.72       99.86      1.50 o
   0   4   8       13.70       18.88      0.59 o
   1   4   8       60.25       62.25      0.96 o
   2   4   8        3.18        1.69      0.29 o
   3   4   8      115.02      119.37      1.44 o
   4   4   8       14.10       13.57      0.45 o
   5   4   8        0.25        0.49      0.34 o
   6   4   8       45.60       43.66      1.46 o
   7   4   8        5.27        7.09      0.70 o
   8   4   8       31.51       32.46      2.30 o
  -4   5   8        0.65        1.01      0.90 o
  -3   5   8        5.48        5.15      0.70 o
  -2   5   8      126.20      121.96      2.19 o
  -1   5   8       11.93       11.94      0.60 o
   0   5   8      136.09      130.28      1.84 o
   1   5   8       96.03       95.57      1.45 o
   2   5   8       22.78       21.18      0.62 o
   3   5   8        2.33        2.87      0.33 o
   4   5   8       24.16       23.36      0.92 o
   5   5   8       15.93       17.92      0.86 o
   6   5   8        1.96        1.64      0.52 o
   7   5   8       23.87       23.56      1.10 o
   8   5   8        3.94        3.02      0.55 o
  -3   6   8        3.17        2.62      1.10 o
  -2   6   8        3.13        3.51      0.77 o
  -1   6   8        5.97        5.42      0.75 o
   0   6   8       33.60       34.47      1.32 o
   1   6   8        0.64        1.03      0.51 o
   2   6   8      245.81      237.12      3.23 o
   3   6   8       59.53       60.41      1.52 o
   4   6   8       52.17       46.39      1.38 o
   5   6   8        0.44        0.09      0.58 o
   6   6   8      181.83      184.45      3.85 o
   7   6   8        1.79        2.50      0.70 o
  -2   7   8        9.79        7.85      1.27 o
  -1   7   8        1.58        3.16      1.04 o
   0   7   8        5.42        4.28      1.50 o
   1   7   8       15.81       15.24      1.33 o
   2   7   8       17.02       16.31      1.13 o
   3   7   8       22.59       24.84      1.67 o
   4   7   8       50.47       47.86      1.60 o
   5   7   8        0.31       -0.51      0.51 o
   6   7   8      107.06      107.74      3.54 o
   1   8   8        0.07        1.81      1.03 o
   2   8   8        0.59       -0.74      1.18 o
   3   8   8        0.04       -0.90      0.90 o
   4   8   8        2.22        0.39      0.82 o
   5   8   8       16.88       16.90      1.41 o
  -3  -7   9       18.08       22.50      1.66 o
  -2  -7   9        4.43        3.03      1.08 o
  -1  -7   9        4.34        3.27      1.41 o
   0  -7   9        2.80        4.75      1.45 o
   1  -7   9        3.94        2.65      1.01 o
  -5  -6   9        4.42        5.83      1.02 o
  -4  -6   9       19.96       18.49      1.40 o
  -3  -6   9        6.40        4.84      0.92 o
  -2  -6   9        8.37       10.92      2.61 o
  -1  -6   9       39.08       39.25      1.64 o
   0  -6   9        6.31        5.35      0.85 o
   1  -6   9       12.35       15.41      1.23 o
   2  -6   9       55.34       56.86      2.04 o
   3  -6   9        0.02        0.88      1.26 o
  -6  -5   9       21.51       25.93      1.73 o
  -5  -5   9        0.28        0.07      0.93 o
  -4  -5   9       35.15       36.21      1.30 o
  -3  -5   9      159.64      160.25      3.24 o
  -2  -5   9        4.92        2.19      0.64 o
  -1  -5   9        0.09       -0.55      0.55 o
   0  -5   9      106.63      101.95      2.06 o
   1  -5   9        0.01       -0.08      0.54 o
   2  -5   9       78.50       80.39      3.08 o
   3  -5   9       19.59       19.88      1.25 o
   4  -5   9        2.55        3.67      0.94 o
  -6  -4   9       14.30       15.08      0.86 o
  -5  -4   9       29.41       25.49      1.16 o
  -4  -4   9       14.86       16.07      0.90 o
  -3  -4   9       69.88       73.68      1.59 o
  -2  -4   9        6.22        5.76      0.52 o
  -1  -4   9      133.03      127.64      1.79 o
   0  -4   9        0.01        1.32      0.40 o
   1  -4   9        0.25       -0.36      0.36 o
   2  -4   9        0.98        0.70      0.45 o
   3  -4   9       15.01       18.88      0.77 o
   4  -4   9        0.02       -0.51      0.51 o
   5  -4   9        0.31       -0.03      0.55 o
  -6  -3   9       52.83       57.37      1.47 o
  -5  -3   9       51.96       52.49      1.91 o
  -4  -3   9       38.51       36.19      1.06 o
  -3  -3   9      313.20      317.74      3.86 o
  -2  -3   9       17.01       16.00      0.58 o
  -1  -3   9      241.29      235.52      2.83 o
   0  -3   9       53.46       59.07      1.07 o
   1  -3   9      361.10      369.31      3.67 o
   2  -3   9       52.90       51.24      1.10 o
   3  -3   9       91.63       94.53      1.33 o
   4  -3   9       38.48       37.87      0.86 o
   5  -3   9       72.97       73.55      2.42 o
   6  -3   9       29.28       28.12      1.65 o
  -7  -2   9        1.40        1.78      0.98 o
  -6  -2   9        0.33       -0.02      0.58 o
  -5  -2   9       43.03       44.11      1.30 o
  -4  -2   9       43.09       43.55      1.04 o
  -3  -2   9        2.83        3.80      0.45 o
  -2  -2   9        0.11        0.66      0.30 o
  -1  -2   9        8.45       10.32      0.46 o
   0  -2   9        0.40       -0.16      0.26 o
   1  -2   9       62.56       63.14      0.99 o
   2  -2   9        8.84       14.24      0.49 o
   3  -2   9      100.96       99.06      1.34 o
   4  -2   9        0.29        0.14      0.28 o
   5  -2   9       80.77       82.45      1.64 o
   6  -2   9        5.78        4.53      0.73 o
   7  -2   9        0.33        0.60      0.75 o
  -7  -1   9        0.44        1.01      1.49 o
  -6  -1   9       13.46       15.11      0.77 o
  -5  -1   9        2.76        3.52      0.61 o
  -4  -1   9      188.58      184.11      2.46 o
  -3  -1   9      195.42      192.99      2.37 o
  -2  -1   9       63.53       56.03      0.99 o
  -1  -1   9       33.24       43.88      0.78 o
   0  -1   9      654.84      680.40      6.14 o
   1  -1   9        2.04        3.11      0.27 o
   2  -1   9      441.58      465.19      4.31 o
   3  -1   9      201.81      202.13      2.19 o
   4  -1   9       19.43       15.83      0.70 o
   5  -1   9       55.45       54.63      1.32 o
   6  -1   9       75.78       70.45      1.72 o
   7  -1   9        5.32        5.60      0.65 o
  -6   0   9        0.51        0.50      0.49 o
  -5   0   9      105.37      109.72      2.27 o
  -4   0   9        0.19        1.57      0.44 o
  -3   0   9       38.82       38.08      0.88 o
  -2   0   9       27.97       23.90      0.65 o
   0   0   9       45.39       46.42      0.73 o
   1   0   9       91.07      109.92      1.20 o
   2   0   9      502.11      535.83      4.69 o
   3   0   9      639.58      605.15      5.74 o
   4   0   9       29.06       26.71      0.62 o
   5   0   9      168.73      160.18      2.89 o
   6   0   9        2.75        1.28      0.46 o
   7   0   9        3.29        3.12      0.50 o
   8   0   9       70.79       65.27      3.05 o
  -6   1   9       18.43       18.30      0.92 o
  -5   1   9        7.70        7.12      0.68 o
  -4   1   9        0.00       -0.18      0.38 o
  -3   1   9       46.73       48.02      0.94 o
  -2   1   9       91.47      112.49      1.41 o
  -1   1   9        2.46        1.63      0.26 o
   0   1   9      388.32      383.95      3.48 o
   1   1   9      275.66      271.59      2.43 o
   2   1   9      337.85      355.09      3.08 o
   3   1   9       76.00       80.53      1.00 o
   4   1   9        8.55       11.29      0.40 o
   5   1   9        3.21        4.28      0.32 o
   6   1   9      197.35      195.49      5.86 o
   7   1   9       12.22       12.06      1.28 o
   8   1   9       82.32       84.15      5.70 o
  -6   2   9        6.07        6.99      0.78 o
  -5   2   9       51.29       50.80      1.40 o
  -4   2   9       19.17       17.43      0.80 o
  -3   2   9       41.04       43.01      0.98 o
  -2   2   9        1.78        3.07      0.35 o
  -1   2   9        5.91        7.47      0.52 o
   0   2   9       72.54       83.01      1.07 o
   1   2   9      499.90      498.98      4.21 o
   2   2   9       74.27       83.08      0.98 o
   3   2   9       36.39       35.80      0.85 o
   4   2   9        0.14        0.32      0.22 o
   5   2   9        0.04       -0.08      0.26 o
   6   2   9        0.18        5.68      0.67 o
   7   2   9       21.75       19.81      2.63 o
   8   2   9        1.84        4.73      2.03 o
  -5   3   9       57.84       63.25      1.87 o
  -4   3   9        7.61       10.13      0.70 o
  -3   3   9       11.83       10.61      0.64 o
  -2   3   9       73.36       76.43      1.23 o
  -1   3   9      130.14      127.85      1.61 o
   0   3   9        5.00        4.52      0.36 o
   1   3   9      309.65      302.26      2.77 o
   2   3   9      317.92      325.13      3.04 o
   3   3   9       73.93       84.34      1.12 o
   4   3   9      282.27      295.33      3.26 o
   5   3   9        1.42        2.22      0.39 o
   6   3   9      124.90      118.49      2.64 o
   7   3   9      104.64      101.95      2.87 o
   8   3   9        6.94       11.46      2.23 o
  -5   4   9        5.78        7.92      1.39 o
  -4   4   9        0.31        0.85      0.81 o
  -3   4   9        0.11       -0.48      0.48 o
  -2   4   9        2.35        2.18      0.45 o
  -1   4   9       22.72       24.60      0.74 o
   0   4   9       36.48       33.25      0.77 o
   1   4   9        4.22        4.21      0.34 o
   2   4   9       24.01       26.85      0.69 o
   3   4   9       15.93       16.64      0.59 o
   4   4   9       26.58       27.76      0.63 o
   5   4   9       13.34       15.12      0.63 o
   6   4   9       43.31       41.36      1.15 o
   7   4   9        0.27        0.68      0.55 o
   8   4   9       12.55       14.88      2.47 o
  -4   5   9       11.60       11.58      1.56 o
  -3   5   9        0.03        1.84      0.69 o
  -2   5   9      128.81      127.01      2.53 o
  -1   5   9        0.10        0.85      0.73 o
   0   5   9      117.07      111.83      1.71 o
   1   5   9      113.17      122.21      1.75 o
   2   5   9        1.73        2.58      0.39 o
   3   5   9       13.21       15.38      0.62 o
   4   5   9        9.33        9.01      0.51 o
   5   5   9        1.53        2.01      0.55 o
   6   5   9       25.03       24.39      1.41 o
   7   5   9       58.78       58.88      1.64 o
   8   5   9       11.64       10.44      0.72 o
  -3   6   9        3.63        3.57      1.12 o
  -2   6   9        1.74        2.05      0.74 o
  -1   6   9       37.90       43.03      1.67 o
   0   6   9       17.46       18.60      1.04 o
   1   6   9       13.05       15.72      0.88 o
   2   6   9       91.17       88.14      1.83 o
   3   6   9        1.59        2.88      0.56 o
   4   6   9       69.86       67.36      1.71 o
   5   6   9       58.51       60.95      1.64 o
   6   6   9        0.00       -0.69      0.69 o
   7   6   9        0.35        1.51      1.03 o
  -1   7   9        0.04        2.29      1.31 o
   0   7   9        5.10        5.28      0.93 o
   1   7   9        9.61       10.25      1.36 o
   2   7   9        6.65        3.43      0.82 o
   3   7   9        1.51       -0.49      0.80 o
   4   7   9       57.75       57.16      1.74 o
   5   7   9        5.12        5.45      0.65 o
   6   7   9       21.40       22.84      1.78 o
   1   8   9        0.09        0.92      1.06 o
   2   8   9        0.07       -0.86      0.86 o
   3   8   9        1.36        1.16      1.14 o
   4   8   9        1.87        1.08      0.86 o
  -3  -7  10        0.22        1.58      1.05 o
  -2  -7  10        4.70        2.95      1.27 o
  -1  -7  10        5.01        8.44      1.62 o
   0  -7  10       25.36       28.17      1.97 o
  -4  -6  10        3.00        3.17      1.04 o
  -3  -6  10       64.08       80.38      3.64 o
  -2  -6  10        4.24        4.43      1.03 o
  -1  -6  10        1.07        1.61      0.97 o
   0  -6  10       15.09       15.21      1.34 o
   1  -6  10      107.69      114.71      3.87 o
   2  -6  10        3.28        3.27      0.97 o
   3  -6  10       38.00       44.96      2.80 o
  -5  -5  10        2.59        2.12      0.86 o
  -4  -5  10       16.93       14.98      1.34 o
  -3  -5  10        3.47        5.14      0.88 o
  -2  -5  10       41.31       41.15      1.42 o
  -1  -5  10       23.09       23.55      1.25 o
   0  -5  10        4.20        4.47      0.76 o
   1  -5  10       30.07       30.09      1.29 o
   2  -5  10      197.10      198.89      3.56 o
   3  -5  10        3.84        7.63      1.00 o
   4  -5  10       10.15       10.74      1.09 o
  -6  -4  10        0.03       -0.74      1.05 o
  -5  -4  10        0.00       -0.13      0.61 o
  -4  -4  10      134.47      134.97      2.55 o
  -3  -4  10       30.90       37.06      1.20 o
  -2  -4  10       80.45       79.72      1.58 o
  -1  -4  10      257.15      259.54      3.02 o
   0  -4  10       64.15       61.63      1.23 o
   1  -4  10        8.80        8.91      0.59 o
   2  -4  10       19.00       20.70      0.80 o
   3  -4  10       83.77       88.26      1.91 o
   4  -4  10       16.84       17.32      0.96 o
   5  -4  10        8.41        7.76      0.70 o
  -6  -3  10       10.80        6.89      0.70 o
  -5  -3  10       20.38       22.27      1.08 o
  -4  -3  10       67.68       59.60      1.39 o
  -3  -3  10        0.00        0.39      0.51 o
  -2  -3  10       31.60       32.26      0.87 o
  -1  -3  10       55.61       55.87      1.13 o
   0  -3  10       20.57       19.38      0.67 o
   1  -3  10       14.39       15.27      0.59 o
   2  -3  10       14.24       14.62      0.64 o
   3  -3  10       23.28       23.31      0.72 o
   4  -3  10        2.47        3.07      0.46 o
   5  -3  10       26.75       26.18      1.06 o
   6  -3  10       14.57       14.68      1.32 o
  -6  -2  10        3.68        3.91      0.62 o
  -5  -2  10       21.23       18.41      0.98 o
  -4  -2  10       28.35       26.07      1.02 o
  -3  -2  10        2.84        2.82      0.48 o
  -2  -2  10       61.41       63.97      1.17 o
  -1  -2  10       80.23       78.23      1.29 o
   0  -2  10      123.97      125.13      1.65 o
   1  -2  10       84.43       95.49      1.30 o
   2  -2  10       24.03       29.05      0.70 o
   3  -2  10       79.01       79.18      1.20 o
   4  -2  10       15.06       16.09      0.57 o
   5  -2  10        1.06        4.39      0.59 o
   6  -2  10        6.17        6.19      0.78 o
   7  -2  10       13.51       14.35      1.20 o
  -6  -1  10       17.27       16.07      0.85 o
  -5  -1  10       25.27       24.41      1.09 o
  -4  -1  10        5.20        4.92      0.51 o
  -3  -1  10       87.90       84.32      1.38 o
  -2  -1  10        6.96        5.15      0.39 o
  -1  -1  10        3.10        2.76      0.36 o
   0  -1  10       56.51       44.75      1.27 o
   1  -1  10      423.03      450.21      4.04 o
   2  -1  10      111.93      116.92      1.43 o
   3  -1  10        6.91       11.45      0.44 o
   4  -1  10        4.16        5.71      0.40 o
   5  -1  10      100.90       97.96      1.77 o
   6  -1  10        0.02       -0.11      0.53 o
   7  -1  10        1.74        1.08      0.56 o
  -6   0  10       13.07       16.10      0.81 o
  -5   0  10       29.68       32.71      1.30 o
  -4   0  10      107.79      110.53      1.92 o
  -3   0  10       37.24       37.01      0.91 o
  -2   0  10      155.02      160.09      1.93 o
  -1   0  10       27.11       28.72      0.77 o
   0   0  10       45.37       65.69      1.08 o
   1   0  10      213.89      210.71      2.02 o
   2   0  10       46.07       50.14      0.78 o
   3   0  10       15.99       13.46      0.44 o
   4   0  10        3.97        6.38      0.41 o
   5   0  10        0.91        0.76      0.47 o
   6   0  10        1.95        1.10      0.43 o
   7   0  10        2.10        2.66      0.51 o
  -6   1  10        2.41        1.97      0.63 o
  -5   1  10        2.97        1.94      0.60 o
  -4   1  10      189.45      184.19      2.77 o
  -3   1  10      260.73      262.50      3.10 o
  -2   1  10      151.51      152.36      1.79 o
  -1   1  10       49.68       57.78      1.03 o
   0   1  10      342.69      373.60      4.34 o
   1   1  10       11.43       14.88      0.42 o
   2   1  10       29.07       41.09      1.62 o
   3   1  10      284.42      280.29      2.63 o
   4   1  10        4.52        7.62      0.37 o
   5   1  10       75.17       71.17      1.92 o
   6   1  10       61.28       56.61      1.55 o
   7   1  10        7.19        7.16      0.92 o
   8   1  10       15.09       11.69      2.09 o
  -5   2  10        8.70       10.45      0.77 o
  -4   2  10        0.06        0.03      0.61 o
  -3   2  10       23.43       21.93      0.82 o
  -2   2  10       33.95       35.05      0.97 o
  -1   2  10        8.68       12.28      0.50 o
   0   2  10       14.56       13.67      0.47 o
   1   2  10      756.60      757.42      6.24 o
   2   2  10      359.27      368.61      3.26 o
   3   2  10        5.72        6.17      0.43 o
   4   2  10        1.04        1.55      0.28 o
   5   2  10      157.14      159.36      2.29 o
   6   2  10        1.10        4.61      0.41 o
   7   2  10        0.61        1.01      0.98 o
   8   2  10        9.50       13.53      2.61 o
  -5   3  10       30.44       34.18      1.70 o
  -4   3  10       30.45       35.05      1.39 o
  -3   3  10      207.50      211.43      3.15 o
  -2   3  10        0.77        0.18      0.36 o
  -1   3  10       10.25        9.44      0.48 o
   0   3  10      342.01      344.39      3.44 o
   1   3  10        8.64        7.95      0.42 o
   2   3  10      532.56      546.92      4.85 o
   3   3  10      311.86      324.88      3.06 o
   4   3  10      160.43      158.03      1.97 o
   5   3  10        0.09       -0.37      0.41 o
   6   3  10      144.11      139.58      2.43 o
   7   3  10        0.95        1.69      0.44 o
   8   3  10        0.58        3.08      1.57 o
  -4   4  10       10.54        9.66      1.29 o
  -3   4  10       10.48        9.72      0.83 o
  -2   4  10        0.06       -0.21      0.39 o
  -1   4  10       40.31       40.74      1.00 o
   0   4  10       12.43       10.72      0.55 o
   1   4  10        0.37        0.87      0.31 o
   2   4  10       21.46       26.11      0.70 o
   3   4  10      147.93      158.31      1.91 o
   4   4  10       31.66       30.22      0.67 o
   5   4  10       36.05       38.74      1.08 o
   6   4  10        0.43       -0.03      0.47 o
   7   4  10       26.46       25.67      1.18 o
   8   4  10        0.12        0.60      0.40 o
  -3   5  10       23.77       25.27      1.60 o
  -2   5  10        7.34        9.57      0.94 o
  -1   5  10       12.30       14.00      0.91 o
   0   5  10      439.17      422.06      4.80 o
   1   5  10        3.89        6.82      0.52 o
   2   5  10      116.58      115.83      1.77 o
   3   5  10      164.45      176.02      2.16 o
   4   5  10       72.83       73.15      1.40 o
   5   5  10       35.94       38.29      1.19 o
   6   5  10       27.40       29.92      1.43 o
   7   5  10        9.03        7.99      0.74 o
  -2   6  10        7.65        7.84      0.91 o
  -1   6  10        0.05        0.19      0.88 o
   0   6  10        9.79       10.11      0.86 o
   1   6  10        0.00        0.04      0.54 o
   2   6  10       74.29       67.86      2.26 o
   3   6  10       19.51       19.79      0.90 o
   4   6  10       93.90       95.01      1.96 o
   5   6  10       25.81       25.20      1.07 o
   6   6  10       77.71       76.06      4.62 o
   7   6  10       18.68       19.98      1.42 o
  -1   7  10        1.99        2.13      0.95 o
   0   7  10       37.63       41.08      1.74 o
   1   7  10       12.63       13.84      1.12 o
   2   7  10       24.25       19.18      1.09 o
   3   7  10        9.31        8.52      1.10 o
   4   7  10        0.46        0.84      0.66 o
   5   7  10        0.00       -0.24      0.73 o
   6   7  10       78.12       77.22      3.02 o
   2   8  10       31.78       31.65      1.87 o
   3   8  10        2.19        2.17      1.17 o
   4   8  10        0.65        1.44      0.93 o
  -4  -6  11        2.77        5.18      1.33 o
  -3  -6  11        4.90        4.74      1.08 o
  -2  -6  11        0.02        1.20      1.00 o
  -1  -6  11        6.56        5.68      1.13 o
   0  -6  11        1.75        2.70      0.94 o
   1  -6  11        0.41        0.63      1.15 o
   2  -6  11        1.69        1.22      0.91 o
  -5  -5  11        7.82        5.56      1.26 o
  -4  -5  11        1.22        2.23      0.86 o
  -3  -5  11        3.58        3.00      0.85 o
  -2  -5  11       50.42       46.23      1.96 o
  -1  -5  11        6.46        6.84      0.89 o
   0  -5  11        0.21        0.34      0.67 o
   1  -5  11        0.72        1.22      0.79 o
   2  -5  11        3.05        3.00      0.81 o
   3  -5  11        5.80        7.44      1.93 o
   4  -5  11       44.77       47.51      1.90 o
  -6  -4  11        4.06        4.84      0.76 o
  -5  -4  11        6.33        5.71      0.96 o
  -4  -4  11        0.00       -0.21      0.66 o
  -3  -4  11       50.41       44.42      1.74 o
  -2  -4  11      123.81      116.83      2.02 o
  -1  -4  11        6.99        7.59      0.62 o
   0  -4  11       21.13       23.61      0.85 o
   1  -4  11      379.40      381.16      5.13 o
   2  -4  11        3.80        3.26      0.65 o
   3  -4  11       32.18       35.71      1.19 o
   4  -4  11        0.40        0.14      0.59 o
   5  -4  11        6.63        6.78      0.69 o
  -6  -3  11       16.70       20.50      1.42 o
  -5  -3  11        1.00       -0.13      0.52 o
  -4  -3  11      145.94      147.65      2.75 o
  -3  -3  11      227.87      223.95      3.29 o
  -2  -3  11      107.80       99.02      1.90 o
  -1  -3  11      159.75      163.11      2.23 o
   0  -3  11       81.88       79.19      1.44 o
   1  -3  11       83.08       94.67      1.41 o
   2  -3  11        0.03        0.57      0.41 o
   3  -3  11        7.23        5.39      0.54 o
   4  -3  11        1.97        1.58      0.44 o
   5  -3  11       60.13       58.24      2.21 o
   6  -3  11        1.54        2.54      1.27 o
  -6  -2  11        1.16        0.08      0.56 o
  -5  -2  11        9.64        8.81      1.18 o
  -4  -2  11       44.78       39.35      1.27 o
  -3  -2  11       52.88       51.28      1.30 o
  -2  -2  11        0.28        0.26      0.30 o
  -1  -2  11        4.86        4.20      0.45 o
   0  -2  11       26.33       27.46      0.83 o
   1  -2  11       72.86       72.71      1.15 o
   2  -2  11        9.65       11.60      0.52 o
   3  -2  11        0.22        0.21      0.31 o
   4  -2  11        0.88        0.18      0.34 o
   5  -2  11        0.00        1.99      0.52 o
   6  -2  11        2.83        2.58      0.83 o
  -6  -1  11       18.15       20.38      1.02 o
  -5  -1  11        3.24        3.94      0.69 o
  -4  -1  11       71.69       70.92      1.84 o
  -3  -1  11       40.84       41.88      1.06 o
  -2  -1  11       11.44       12.44      0.56 o
  -1  -1  11      205.32      198.93      2.45 o
   0  -1  11       36.32       35.50      0.83 o
   1  -1  11       27.25       32.50      0.80 o
   2  -1  11      114.69      119.80      1.49 o
   3  -1  11       18.04       18.45      0.57 o
   4  -1  11       42.10       41.74      0.87 o
   5  -1  11      163.53      147.18      2.51 o
   6  -1  11        3.97        4.56      1.11 o
   7  -1  11       15.13       16.59      0.95 o
  -6   0  11        2.25        1.97      0.58 o
  -5   0  11      170.49      166.83      2.92 o
  -4   0  11       28.43       29.63      1.13 o
  -3   0  11      222.94      221.08      2.93 o
  -2   0  11       21.74       20.46      0.64 o
  -1   0  11       27.26       25.61      0.70 o
   0   0  11        1.33        2.54      0.32 o
   1   0  11      214.90      213.88      2.17 o
   2   0  11       37.40       47.27      0.82 o
   3   0  11      213.18      210.92      2.30 o
   4   0  11        8.98        9.47      0.45 o
   5   0  11       38.74       34.96      1.20 o
   6   0  11        5.11        5.99      0.56 o
   7   0  11        0.24        1.54      0.53 o
  -6   1  11        2.59        2.39      0.68 o
  -5   1  11       15.93       16.11      0.92 o
  -4   1  11        0.02       -0.47      0.47 o
  -3   1  11        6.50        8.21      0.61 o
  -2   1  11       52.43       52.70      1.01 o
  -1   1  11       26.47       24.39      0.69 o
   0   1  11      107.41      114.16      1.68 o
   1   1  11      401.96      430.47      3.90 o
   2   1  11        1.08        2.31      0.29 o
   3   1  11        2.77        3.51      0.30 o
   4   1  11       20.52       20.82      0.68 o
   5   1  11      168.68      160.68      2.55 o
   6   1  11        0.76        0.05      0.35 o
   7   1  11        7.98        6.60      0.55 o
   8   1  11       25.75       22.75      1.15 o
  -5   2  11       21.28       22.16      1.18 o
  -4   2  11       97.96      102.95      1.97 o
  -3   2  11       25.41       26.35      0.90 o
  -2   2  11       77.95       78.85      1.29 o
  -1   2  11      171.40      166.67      2.07 o
   0   2  11        0.00       -0.20      0.25 o
   1   2  11       35.71       45.85      0.78 o
   2   2  11      155.45      163.71      1.76 o
   3   2  11      692.63      666.15      5.82 o
   4   2  11        2.14        3.36      0.39 o
   5   2  11       23.92       25.02      0.86 o
   6   2  11        0.05        1.80      0.39 o
   7   2  11       17.69       17.62      0.72 o
   8   2  11        4.25        4.41      2.00 o
  -5   3  11        7.00        7.76      1.08 o
  -4   3  11       22.42       29.70      1.32 o
  -3   3  11       23.94       26.70      1.12 o
  -2   3  11        0.64        1.37      0.43 o
  -1   3  11      137.48      139.87      1.89 o
   0   3  11        4.88        5.12      0.40 o
   1   3  11        3.46        4.51      0.34 o
   2   3  11        4.51        7.12      0.91 o
   3   3  11        1.28        1.37      0.29 o
   4   3  11      134.06      147.59      2.05 o
   5   3  11       18.25       15.38      0.72 o
   6   3  11        0.20        0.79      0.70 o
   7   3  11       25.70       23.69      0.84 o
   8   3  11        4.68        4.94      0.76 o
  -4   4  11        3.30        5.65      1.14 o
  -3   4  11        7.94        5.65      0.75 o
  -2   4  11        2.91        3.67      0.60 o
  -1   4  11        0.11        0.15      0.40 o
   0   4  11       29.12       30.90      0.91 o
   1   4  11        0.56        0.45      0.32 o
   2   4  11      120.25      112.07      1.58 o
   3   4  11       22.95       23.09      0.71 o
   4   4  11        5.92        7.36      0.40 o
   5   4  11        2.00        1.55      0.45 o
   6   4  11        0.34        0.24      0.45 o
   7   4  11        2.69        2.87      0.52 o
   8   4  11        0.16        0.20      0.57 o
  -3   5  11        0.01        1.19      0.99 o
  -2   5  11       33.97       33.77      1.48 o
  -1   5  11       21.10       23.62      1.12 o
   0   5  11       30.84       28.34      1.08 o
   1   5  11        1.85        7.40      0.55 o
   2   5  11      106.06       99.15      1.64 o
   3   5  11        0.97        1.28      0.41 o
   4   5  11        0.08        0.00      0.38 o
   5   5  11        0.28        0.92      0.60 o
   6   5  11       96.39       96.98      2.40 o
   7   5  11       27.66       27.47      1.48 o
  -2   6  11        2.46        2.97      0.82 o
  -1   6  11       11.47        8.80      0.97 o
   0   6  11       33.24       29.56      1.29 o
   1   6  11        2.73        0.45      0.60 o
   2   6  11       11.19       11.50      0.99 o
   3   6  11       46.86       49.42      2.09 o
   4   6  11      104.30      100.22      2.06 o
   5   6  11        2.17        3.24      0.62 o
   6   6  11       23.87       28.05      1.73 o
   7   6  11        0.43        1.23      0.88 o
   0   7  11        4.26        8.25      1.21 o
   1   7  11        3.67        3.10      0.83 o
   2   7  11        9.24        7.72      0.97 o
   3   7  11       34.74       37.60      1.61 o
   4   7  11       33.01       34.08      1.38 o
   5   7  11       19.94       17.21      0.92 o
   6   7  11        0.12       -0.05      1.02 o
  -3  -6  12       10.14       13.78      1.43 o
  -2  -6  12        0.26        1.54      0.94 o
  -1  -6  12       17.95       24.00      2.09 o
   0  -6  12       25.34       26.94      1.60 o
   1  -6  12        1.28        1.73      0.93 o
   2  -6  12        0.47       -0.97      0.97 o
  -4  -5  12       12.58       10.79      1.25 o
  -3  -5  12       46.57       40.87      1.97 o
  -2  -5  12        1.54        2.61      0.93 o
  -1  -5  12        4.65        6.48      0.83 o
   0  -5  12      155.38      157.37      3.53 o
   1  -5  12        3.17        2.65      0.88 o
   2  -5  12       10.87        8.88      0.97 o
   3  -5  12        1.53        3.95      0.96 o
  -5  -4  12        0.01        0.56      0.80 o
  -4  -4  12        4.21        4.39      0.81 o
  -3  -4  12       22.87       29.24      1.25 o
  -2  -4  12        9.58       11.63      0.88 o
  -1  -4  12       35.97       39.20      1.54 o
   0  -4  12       28.66       30.11      1.16 o
   1  -4  12       13.15       14.27      0.90 o
   2  -4  12       27.23       27.72      1.23 o
   3  -4  12        0.53        1.17      0.59 o
   4  -4  12        0.00        1.22      0.64 o
   5  -4  12       12.26       13.52      1.28 o
  -6  -3  12        2.29        4.34      0.74 o
  -5  -3  12        7.32        7.34      0.96 o
  -4  -3  12       69.30       62.03      1.86 o
  -3  -3  12        0.18        0.08      0.62 o
  -2  -3  12      157.07      147.48      2.93 o
  -1  -3  12      162.83      163.52      2.29 o
   0  -3  12      190.00      195.95      2.65 o
   1  -3  12      136.73      136.58      2.07 o
   2  -3  12      150.56      143.87      2.10 o
   3  -3  12       35.65       34.85      1.02 o
   4  -3  12        8.46       10.03      0.68 o
   5  -3  12        5.48        7.51      0.59 o
  -6  -2  12        3.61        4.47      0.64 o
  -5  -2  12        1.72        2.31      0.68 o
  -4  -2  12        0.33       -0.56      0.56 o
  -3  -2  12       64.82       59.49      1.46 o
  -2  -2  12       36.11       29.90      0.96 o
  -1  -2  12        2.16        2.27      0.43 o
   0  -2  12       23.67       25.70      0.86 o
   1  -2  12       71.93       73.76      1.18 o
   2  -2  12       58.58       62.87      1.13 o
   3  -2  12      153.78      156.03      1.99 o
   4  -2  12       27.19       27.32      0.84 o
   5  -2  12       18.14       20.87      1.38 o
   6  -2  12        0.61        1.35      0.83 o
  -6  -1  12        0.82        1.36      0.65 o
  -5  -1  12       11.12       12.55      0.94 o
  -4  -1  12       13.53       11.04      1.07 o
  -3  -1  12      179.06      163.20      2.60 o
  -2  -1  12        0.93        1.21      0.32 o
  -1  -1  12        0.05        0.76      0.35 o
   0  -1  12       51.78       52.61      1.07 o
   1  -1  12       75.02       66.25      1.02 o
   2  -1  12      145.48      136.11      1.76 o
   3  -1  12        4.91        8.36      0.46 o
   4  -1  12      107.96      112.25      1.58 o
   5  -1  12       61.18       56.49      1.42 o
   6  -1  12       26.32       23.93      1.14 o
   7  -1  12        9.79       12.73      0.92 o
  -6   0  12        0.01       -0.83      0.83 o
  -5   0  12        6.84        6.63      0.74 o
  -4   0  12        0.06        2.54      0.59 o
  -3   0  12       80.82       77.41      1.54 o
  -2   0  12       49.47       57.48      1.08 o
  -1   0  12      110.85      110.10      1.55 o
   0   0  12       69.22       75.41      1.20 o
   1   0  12       77.18       81.07      1.12 o
   2   0  12       74.06       75.14      1.10 o
   3   0  12        0.03        0.06      0.28 o
   4   0  12        0.25        0.81      0.27 o
   5   0  12        5.04        6.24      0.53 o
   6   0  12        6.59        5.43      0.56 o
   7   0  12        6.58        7.20      1.22 o
  -5   1  12       26.65       25.13      1.26 o
  -4   1  12       23.79       24.81      1.29 o
  -3   1  12       38.65       39.21      1.11 o
  -2   1  12       20.19       23.25      0.73 o
  -1   1  12      317.34      304.05      3.30 o
   0   1  12      119.69      126.67      1.67 o
   1   1  12       42.11       49.64      1.23 o
   2   1  12       72.91       78.34      1.07 o
   3   1  12       11.48       11.27      0.43 o
   4   1  12        0.64        0.74      0.33 o
   5   1  12      171.95      161.85      2.97 o
   6   1  12       29.05       25.73      0.84 o
   7   1  12       11.76       11.60      0.72 o
  -5   2  12        0.04        0.46      0.63 o
  -4   2  12        0.04        0.82      0.59 o
  -3   2  12        1.77        0.12      0.51 o
  -2   2  12       48.17       46.50      1.16 o
  -1   2  12       10.50       10.89      0.55 o
   0   2  12        4.79        2.45      0.36 o
   1   2  12      135.44      125.40      1.50 o
   2   2  12        6.76        4.75      0.36 o
   3   2  12       50.50       55.58      0.95 o
   4   2  12        1.48        1.70      0.42 o
   5   2  12       26.65       27.04      0.97 o
   6   2  12        3.11        3.58      0.62 o
   7   2  12        1.50        2.39      0.47 o
   8   2  12        1.52        0.97      0.54 o
  -4   3  12        0.05        0.55      0.63 o
  -3   3  12      219.84      214.90      3.62 o
  -2   3  12        1.47        1.85      0.47 o
  -1   3  12      180.07      174.39      2.24 o
   0   3  12       21.76       26.44      1.07 o
   1   3  12      171.90      167.64      1.97 o
   2   3  12       70.88       68.78      1.14 o
   3   3  12       15.30       15.49      0.53 o
   4   3  12       72.09       69.87      1.11 o
   5   3  12      249.17      241.36      3.74 o
   6   3  12       43.48       43.65      1.17 o
   7   3  12       12.95       14.57      0.74 o
   8   3  12       14.59       14.89      1.51 o
  -4   4  12        6.95        7.18      2.15 o
  -3   4  12       21.74       25.83      1.49 o
  -2   4  12       13.50       12.28      1.07 o
  -1   4  12       28.15       26.32      1.13 o
   0   4  12        0.04        0.84      0.43 o
   1   4  12       20.86       18.82      0.72 o
   2   4  12       40.49       42.45      1.15 o
   3   4  12        3.35        4.25      0.40 o
   4   4  12        9.16       11.37      0.50 o
   5   4  12       30.15       35.15      1.15 o
   6   4  12       21.40       22.43      0.94 o
   7   4  12        0.01       -0.21      0.50 o
  -3   5  12       16.55       17.08      1.50 o
  -2   5  12        8.45        9.14      0.98 o
  -1   5  12        9.36       10.50      0.88 o
   0   5  12      108.47      103.90      2.27 o
   1   5  12        9.95       11.42      0.72 o
   2   5  12      372.25      356.44      4.45 o
   3   5  12       34.25       40.25      1.15 o
   4   5  12       42.94       43.45      1.22 o
   5   5  12       73.03       78.34      1.99 o
   6   5  12        0.95        0.47      0.66 o
   7   5  12        0.99        0.28      0.60 o
  -2   6  12        0.00        0.44      1.08 o
  -1   6  12        4.64        7.03      0.95 o
   0   6  12        0.00       -0.35      0.65 o
   1   6  12        5.90        5.76      0.88 o
   2   6  12       62.23       58.94      1.69 o
   3   6  12        0.32        2.46      0.63 o
   4   6  12       24.43       21.44      0.99 o
   5   6  12        5.86        5.58      0.71 o
   6   6  12       26.54       28.23      1.80 o
   0   7  12       38.50       49.79      2.25 o
   1   7  12       14.67       16.74      1.52 o
   2   7  12       55.49       63.96      2.09 o
   3   7  12        3.37        2.45      0.77 o
   4   7  12       18.88       18.87      1.32 o
   5   7  12        0.03       -0.02      0.53 o
  -2  -6  13       12.32       14.85      1.88 o
  -1  -6  13        0.23        0.04      1.29 o
   0  -6  13       29.43       35.48      2.17 o
   1  -6  13        4.27        5.22      1.07 o
  -4  -5  13        0.00        0.94      1.03 o
  -3  -5  13        5.78        6.04      1.17 o
  -2  -5  13        3.92        4.52      0.89 o
  -1  -5  13        0.69        0.81      0.75 o
   0  -5  13        0.16        1.02      0.87 o
   1  -5  13       17.43       18.68      1.35 o
   2  -5  13       36.16       35.71      2.44 o
   3  -5  13       23.76       26.89      1.55 o
  -5  -4  13        2.87        4.78      1.28 o
  -4  -4  13        0.00        0.58      0.77 o
  -3  -4  13       39.99       38.44      1.45 o
  -2  -4  13        1.45        0.22      0.83 o
  -1  -4  13        8.50        5.17      0.86 o
   0  -4  13      124.18      121.07      2.63 o
   1  -4  13        4.22        4.97      1.10 o
   2  -4  13       51.97       54.30      1.71 o
   3  -4  13      177.97      172.01      4.26 o
   4  -4  13       48.05       53.33      1.91 o
  -5  -3  13        0.94        0.55      0.70 o
  -4  -3  13        0.52        1.39      0.70 o
  -3  -3  13       60.37       51.94      1.77 o
  -2  -3  13      197.17      180.17      3.19 o
  -1  -3  13       37.08       35.65      1.12 o
   0  -3  13        3.69        3.41      0.61 o
   1  -3  13      193.89      196.20      3.00 o
   2  -3  13       24.44       24.71      1.05 o
   3  -3  13       24.90       30.15      1.01 o
   4  -3  13       20.87       21.94      0.92 o
   5  -3  13       11.01        9.21      0.65 o
  -5  -2  13        6.23        4.89      0.97 o
  -4  -2  13        1.22        2.60      0.86 o
  -3  -2  13      101.06       99.07      2.15 o
  -2  -2  13        0.24       -0.42      0.42 o
  -1  -2  13       20.42       18.39      0.75 o
   0  -2  13        1.95        0.61      0.31 o
   1  -2  13       33.83       37.37      0.84 o
   2  -2  13       51.23       54.47      1.10 o
   3  -2  13       67.85       68.35      1.37 o
   4  -2  13       13.19       13.44      0.68 o
   5  -2  13        0.49        0.85      0.85 o
   6  -2  13        4.14        4.41      0.96 o
  -5  -1  13        0.55        0.23      1.06 o
  -4  -1  13        4.73        6.57      0.74 o
  -3  -1  13       26.06       25.07      1.10 o
  -2  -1  13       38.00       32.81      1.16 o
  -1  -1  13       38.45       35.20      0.93 o
   0  -1  13      174.40      172.18      2.42 o
   1  -1  13       16.25       15.85      0.55 o
   2  -1  13       81.40       73.87      1.23 o
   3  -1  13        4.22        7.54      0.47 o
   4  -1  13       31.57       27.86      0.80 o
   5  -1  13        9.99       11.62      0.77 o
   6  -1  13        0.87        0.38      0.96 o
   7  -1  13       17.36       21.89      1.74 o
  -5   0  13        0.04        0.68      0.68 o
  -4   0  13       20.42       20.10      1.04 o
  -3   0  13      405.84      391.88      5.16 o
  -2   0  13       21.81       21.36      0.84 o
  -1   0  13      186.88      176.84      2.39 o
   0   0  13       76.13       73.78      1.31 o
   1   0  13      149.66      152.40      1.81 o
   2   0  13        0.73        0.64      0.33 o
   3   0  13      243.39      241.12      2.68 o
   4   0  13       68.02       66.62      1.11 o
   5   0  13       25.97       24.68      1.02 o
   6   0  13        1.81        1.66      0.53 o
   7   0  13       10.46       10.17      0.90 o
  -5   1  13        0.13        0.62      0.65 o
  -4   1  13        0.16        0.47      0.59 o
  -3   1  13      224.85      211.32      3.22 o
  -2   1  13        2.78        1.38      0.38 o
  -1   1  13        2.14        2.92      0.43 o
   0   1  13       12.93       12.29      0.60 o
   1   1  13      115.45      114.09      1.49 o
   2   1  13      184.26      176.10      2.31 o
   3   1  13        0.41        0.41      0.30 o
   4   1  13       58.90       63.37      1.04 o
   5   1  13       74.11       67.43      1.53 o
   6   1  13        9.16       10.04      0.74 o
   7   1  13       31.91       34.35      1.20 o
  -5   2  13        4.36        3.88      0.77 o
  -4   2  13        8.26        9.29      1.17 o
  -3   2  13       64.03       63.22      1.71 o
  -2   2  13       47.80       48.23      1.23 o
  -1   2  13        9.66       11.55      0.58 o
   0   2  13      120.19      114.27      1.74 o
   1   2  13        0.32        1.04      0.32 o
   2   2  13       51.95       50.83      1.00 o
   3   2  13       66.06       66.82      1.10 o
   4   2  13       35.65       37.22      0.78 o
   5   2  13       78.96       77.70      1.81 o
   6   2  13        0.52        1.49      0.74 o
   7   2  13        0.23       -0.28      0.52 o
  -4   3  13        0.30       -0.14      0.71 o
  -3   3  13        0.22        1.44      0.64 o
  -2   3  13        0.00        0.12      0.48 o
  -1   3  13      118.09      117.18      1.87 o
   0   3  13        1.26        1.59      0.38 o
   1   3  13       19.17       21.02      0.66 o
   2   3  13       28.24       27.70      0.80 o
   3   3  13        1.18        1.27      0.35 o
   4   3  13       35.86       39.99      0.86 o
   5   3  13       88.37       85.62      1.81 o
   6   3  13       81.43       81.92      1.81 o
   7   3  13        3.93        5.17      0.60 o
  -3   4  13       17.53       15.44      1.45 o
  -2   4  13        0.02       -0.13      0.60 o
  -1   4  13        9.25        7.46      0.80 o
   0   4  13        0.11       -0.48      0.48 o
   1   4  13       47.42       46.27      1.11 o
   2   4  13        8.74        9.25      0.61 o
   3   4  13       53.03       52.72      1.09 o
   4   4  13        1.34        1.45      0.40 o
   5   4  13        0.55        0.65      0.52 o
   6   4  13       17.88       19.41      0.92 o
   7   4  13       15.35       15.41      0.87 o
  -2   5  13        4.84        2.75      0.78 o
  -1   5  13        9.04        9.66      1.00 o
   0   5  13       15.41       15.36      1.03 o
   1   5  13        6.76        5.25      0.75 o
   2   5  13       81.12       78.11      1.71 o
   3   5  13        7.39        9.58      0.98 o
   4   5  13      112.13      110.74      2.64 o
   5   5  13       15.66       16.93      1.24 o
   6   5  13        0.00       -0.15      0.57 o
   7   5  13        4.61        5.00      1.14 o
  -1   6  13        1.39        2.56      0.95 o
   0   6  13        8.36        7.77      0.97 o
   1   6  13        2.30        1.03      0.75 o
   2   6  13        7.20        7.29      0.84 o
   3   6  13        0.19        0.94      0.64 o
   4   6  13        1.23        0.68      0.56 o
   5   6  13       14.13       16.19      0.77 o
   6   6  13       58.84       58.85      4.21 o
   1   7  13        0.79        2.80      0.84 o
   2   7  13        3.25        4.96      0.90 o
   3   7  13        1.56        1.64      0.84 o
   4   7  13       21.61       22.60      2.12 o
   5   7  13       14.71       16.94      1.51 o
  -3  -5  14        3.00        4.57      1.13 o
  -2  -5  14        4.62        3.04      0.88 o
  -1  -5  14        9.62        8.74      1.54 o
   0  -5  14        0.12        0.18      0.92 o
   1  -5  14        0.14        0.24      1.25 o
   2  -5  14        6.34        5.40      1.26 o
  -4  -4  14        9.88       15.30      1.31 o
  -3  -4  14        9.11        8.28      1.34 o
  -2  -4  14        4.16        3.77      1.03 o
  -1  -4  14        4.20        2.38      0.77 o
   0  -4  14       32.85       34.16      1.57 o
   1  -4  14       13.48       12.04      1.13 o
   2  -4  14        0.05       -0.58      0.58 o
   3  -4  14        1.96        1.69      0.87 o
   4  -4  14        0.46        1.16      1.04 o
  -5  -3  14        3.54        3.76      0.83 o
  -4  -3  14        0.89        0.61      0.83 o
  -3  -3  14        0.29       -0.23      0.69 o
  -2  -3  14       37.16       38.76      1.57 o
  -1  -3  14        6.04        4.60      0.80 o
   0  -3  14      310.23      309.02      4.75 o
   1  -3  14       16.16       22.80      1.06 o
   2  -3  14        2.77        3.38      0.60 o
   3  -3  14      149.10      153.46      2.65 o
   4  -3  14        2.48        4.01      0.69 o
   5  -3  14        1.96        2.87      0.56 o
  -5  -2  14        2.09        3.67      0.96 o
  -4  -2  14        0.58        1.50      0.82 o
  -3  -2  14        1.47        1.26      0.72 o
  -2  -2  14       10.09        5.46      0.74 o
  -1  -2  14        4.81        3.39      0.57 o
   0  -2  14      113.55       97.75      1.81 o
   1  -2  14       34.64       33.61      1.32 o
   2  -2  14        7.92        8.08      0.60 o
   3  -2  14       87.73       78.56      1.52 o
   4  -2  14        2.17        2.87      0.52 o
   5  -2  14       19.87       19.20      1.99 o
   6  -2  14        5.63        6.75      1.12 o
  -5  -1  14        0.91        0.92      0.81 o
  -4  -1  14       15.09       14.65      1.08 o
  -3  -1  14        1.79       -0.66      0.67 o
  -2  -1  14       17.91       19.66      0.92 o
  -1  -1  14       12.96       11.99      0.61 o
   0  -1  14      115.66      116.82      1.82 o
   1  -1  14        2.04        1.17      0.36 o
   2  -1  14       72.05       66.46      1.20 o
   3  -1  14       26.24       26.41      0.81 o
   4  -1  14        1.76        2.34      0.41 o
   5  -1  14       34.94       35.28      1.74 o
   6  -1  14       32.13       30.88      1.62 o
  -5   0  14        0.54        0.85      0.73 o
  -4   0  14       18.32       18.68      1.05 o
  -3   0  14        6.68       10.60      0.87 o
  -2   0  14       58.44       46.77      1.24 o
  -1   0  14      148.01      142.61      1.96 o
   0   0  14       29.73       43.03      1.06 o
   1   0  14        2.38        2.96      0.60 o
   2   0  14        3.90        4.71      0.44 o
   3   0  14       74.99       76.59      1.25 o
   4   0  14        2.13        1.73      0.38 o
   5   0  14        0.05        0.21      0.50 o
   6   0  14        8.09        6.43      0.66 o
   7   0  14        0.70        1.36      0.67 o
  -5   1  14        0.15        1.53      0.84 o
  -4   1  14        3.04        1.45      0.73 o
  -3   1  14        1.63        2.23      0.66 o
  -2   1  14        5.41        4.39      0.52 o
  -1   1  14       54.53       49.76      1.18 o
   0   1  14      207.46      201.03      2.60 o
   1   1  14       34.76       37.62      0.84 o
   2   1  14       54.60       47.10      0.97 o
   3   1  14        0.09        0.35      0.34 o
   4   1  14       21.28       18.20      0.61 o
   5   1  14       27.87       28.16      1.06 o
   6   1  14        2.52        2.48      0.58 o
   7   1  14       15.62       18.27      0.97 o
  -4   2  14        1.20        1.18      0.68 o
  -3   2  14       14.34       16.79      1.29 o
  -2   2  14       24.06       22.06      0.97 o
  -1   2  14        7.16        7.67      0.58 o
   0   2  14       75.00       63.95      1.29 o
   1   2  14      139.12      141.66      1.97 o
   2   2  14       14.76       16.04      0.83 o
   3   2  14      188.79      183.76      2.22 o
   4   2  14       19.06       20.33      0.69 o
   5   2  14        8.25        8.04      0.68 o
   6   2  14       28.18       26.49      1.01 o
   7   2  14        1.16        1.36      0.57 o
  -4   3  14       10.67       11.88      1.16 o
  -3   3  14       41.04       43.03      1.67 o
  -2   3  14       10.02       10.17      0.93 o
  -1   3  14      206.65      191.79      3.34 o
   0   3  14       35.52       39.14      1.05 o
   1   3  14      191.38      182.18      3.01 o
   2   3  14        0.03        0.94      0.38 o
   3   3  14        3.77        3.46      0.44 o
   4   3  14        8.32        9.07      0.52 o
   5   3  14       33.39       32.15      1.15 o
   6   3  14        0.00       -0.48      0.48 o
   7   3  14       34.82       39.17      1.21 o
  -3   4  14        6.72        9.78      1.01 o
  -2   4  14        1.28       -0.58      0.58 o
  -1   4  14       33.33       31.13      1.28 o
   0   4  14       12.43       11.52      0.88 o
   1   4  14        8.00        6.14      0.60 o
   2   4  14       15.92       14.13      0.79 o
   3   4  14        0.00       -0.42      0.42 o
   4   4  14        5.91        6.93      0.57 o
   5   4  14        6.78        9.04      0.75 o
   6   4  14        0.50        0.44      0.53 o
   7   4  14        0.17        0.85      0.55 o
  -2   5  14        0.10        0.45      0.74 o
  -1   5  14        6.84        6.74      1.59 o
   0   5  14       23.46       21.25      1.28 o
   1   5  14       51.90       51.11      1.59 o
   2   5  14       31.39       30.45      1.55 o
   3   5  14        0.03       -0.39      0.53 o
   4   5  14      114.41      111.99      2.19 o
   5   5  14       82.09       81.91      2.52 o
   6   5  14        0.48        0.95      0.74 o
   7   5  14       26.97       26.03      1.65 o
  -1   6  14        0.59        0.96      0.99 o
   0   6  14        0.09       -0.44      0.75 o
   1   6  14        1.54        1.86      0.80 o
   2   6  14        2.03        1.11      0.66 o
   3   6  14       14.11       13.53      1.06 o
   4   6  14       27.47       26.21      1.27 o
   5   6  14        2.95        3.40      0.52 o
   6   6  14       14.41       15.51      1.53 o
   1   7  14       13.14       11.46      1.18 o
   2   7  14       10.82       12.39      1.36 o
   3   7  14       17.80       20.82      1.81 o
   4   7  14       14.77       16.44      1.32 o
  -2  -5  15        3.64        3.29      0.92 o
  -1  -5  15        7.02        9.24      1.60 o
   0  -5  15       10.60       12.84      1.39 o
   1  -5  15        0.01       -0.85      0.85 o
   2  -5  15        0.07       -0.81      0.81 o
  -4  -4  15        1.82        1.45      1.10 o
  -3  -4  15        3.91        4.01      1.06 o
  -2  -4  15        0.82       -0.35      0.89 o
  -1  -4  15       18.99       19.92      1.30 o
   0  -4  15       22.44       19.91      1.52 o
   1  -4  15        6.08        7.26      1.44 o
   2  -4  15        3.24        3.01      0.69 o
   3  -4  15        6.23        4.64      0.85 o
  -4  -3  15        3.51        6.33      2.55 o
  -3  -3  15        5.84        4.73      0.98 o
  -2  -3  15        0.98        1.15      0.86 o
  -1  -3  15       31.72       29.62      1.42 o
   0  -3  15      139.82      128.46      2.96 o
   1  -3  15       31.42       32.01      1.62 o
   2  -3  15       74.88       79.01      1.83 o
   3  -3  15       11.00       11.59      0.94 o
   4  -3  15        1.67        1.94      0.66 o
   5  -3  15       32.04       33.13      1.13 o
  -4  -2  15        0.47        0.13      0.85 o
  -3  -2  15        0.01        0.80      0.70 o
  -2  -2  15        0.01        0.15      0.65 o
  -1  -2  15        2.74        3.53      0.77 o
   0  -2  15       31.53       29.94      1.26 o
   1  -2  15       66.49       64.19      1.32 o
   2  -2  15       14.79       15.78      0.80 o
   3  -2  15       64.27       62.57      1.53 o
   4  -2  15       56.82       56.55      1.40 o
   5  -2  15        0.00       -0.43      0.48 o
  -5  -1  15        0.40       -0.37      0.75 o
  -4  -1  15        2.38        0.13      0.95 o
  -3  -1  15       22.41       22.17      1.24 o
  -2  -1  15       22.78       22.19      1.00 o
  -1  -1  15        2.02        2.85      0.59 o
   0  -1  15        0.13        1.90      0.51 o
   1  -1  15        4.81        4.58      0.53 o
   2  -1  15        5.60        5.43      0.53 o
   3  -1  15        2.15        6.80      0.58 o
   4  -1  15        1.16        1.79      0.49 o
   5  -1  15        1.37        0.81      0.64 o
   6  -1  15        4.07        3.54      1.43 o
  -4   0  15        0.11       -0.26      0.63 o
  -3   0  15       14.46       11.51      0.91 o
  -2   0  15       34.29       38.37      1.27 o
  -1   0  15      212.06      205.94      2.75 o
   0   0  15       61.09       61.26      1.30 o
   1   0  15        6.10        5.99      0.54 o
   2   0  15      227.78      226.03      2.88 o
   3   0  15      145.20      131.75      1.91 o
   4   0  15       63.44       62.51      1.25 o
   5   0  15       39.67       40.77      1.35 o
   6   0  15       14.42       16.34      1.09 o
  -4   1  15        0.75        0.85      0.68 o
  -3   1  15       11.46        7.71      0.81 o
  -2   1  15        0.46       -0.18      0.50 o
  -1   1  15       85.47       83.98      1.57 o
   0   1  15       10.26       13.16      0.81 o
   1   1  15        7.18        7.25      0.55 o
   2   1  15      145.40      137.36      1.96 o
   3   1  15       34.92       36.18      0.88 o
   4   1  15        2.71        2.91      0.41 o
   5   1  15       24.44       25.69      1.04 o
   6   1  15       22.28       19.70      0.94 o
   7   1  15        2.35        1.87      0.65 o
  -4   2  15        1.25        2.58      0.86 o
  -3   2  15       42.36       45.91      2.10 o
  -2   2  15        4.26        3.79      0.77 o
  -1   2  15       36.17       33.71      1.28 o
   0   2  15       15.32       17.28      0.77 o
   1   2  15       15.54       17.27      0.72 o
   2   2  15       11.92       12.56      0.68 o
   3   2  15       35.42       38.04      0.96 o
   4   2  15        3.32        2.91      0.43 o
   5   2  15       13.98       14.03      1.05 o
   6   2  15        1.45        1.22      0.53 o
   7   2  15       27.89       25.97      1.16 o
  -3   3  15       13.76       11.29      1.06 o
  -2   3  15        2.52        3.31      0.78 o
  -1   3  15       59.31       59.56      1.71 o
   0   3  15       70.21       72.10      1.68 o
   1   3  15      245.48      233.30      3.01 o
   2   3  15      133.74      132.00      2.11 o
   3   3  15       68.79       70.79      1.74 o
   4   3  15       25.96       28.23      0.86 o
   5   3  15       46.27       47.58      1.43 o
   6   3  15       44.91       46.31      1.38 o
   7   3  15       18.29       23.88      1.03 o
  -3   4  15       16.02       18.09      1.27 o
  -2   4  15        0.01       -0.01      0.65 o
  -1   4  15       21.71       20.29      1.11 o
   0   4  15        0.37       -0.56      0.56 o
   1   4  15       88.33       86.80      2.39 o
   2   4  15        0.14       -0.49      0.49 o
   3   4  15       68.46       68.78      1.53 o
   4   4  15       13.31       12.85      0.75 o
   5   4  15       24.83       23.91      1.29 o
   6   4  15        3.00        3.58      0.74 o
   7   4  15        7.38        7.81      0.74 o
  -2   5  15        1.48        1.07      0.81 o
  -1   5  15        0.01       -0.68      0.72 o
   0   5  15        0.41        0.70      0.93 o
   1   5  15        5.01        5.68      0.91 o
   2   5  15       67.01       70.03      1.84 o
   3   5  15        0.45       -0.02      0.56 o
   4   5  15       63.79       64.18      1.63 o
   5   5  15       31.71       34.55      1.70 o
   6   5  15       86.86       88.07      2.68 o
   0   6  15        3.50        3.73      1.77 o
   1   6  15       25.18       26.37      1.45 o
   2   6  15       14.56       12.73      1.13 o
   3   6  15        0.68        1.14      0.69 o
   4   6  15        7.21        6.44      0.77 o
   5   6  15        0.00        0.18      0.47 o
  -1  -5  16        1.46        1.91      2.33 o
   0  -5  16       10.41        9.19      1.68 o
  -3  -4  16       23.99       31.84      1.89 o
  -2  -4  16       17.09       22.28      1.62 o
  -1  -4  16        4.60        1.67      1.23 o
   0  -4  16        0.00       -0.70      1.35 o
   1  -4  16       21.14       16.74      1.47 o
   2  -4  16        1.57        0.61      0.79 o
   3  -4  16        1.80        2.09      1.05 o
  -4  -3  16        0.08       -0.28      1.13 o
  -3  -3  16        0.67        0.57      0.91 o
  -2  -3  16        0.08       -0.34      0.81 o
  -1  -3  16        0.49       -0.11      0.70 o
   0  -3  16        8.10        7.38      1.95 o
   1  -3  16        6.69        5.77      0.86 o
   2  -3  16      107.20      113.41      2.91 o
   3  -3  16       35.14       34.96      1.46 o
   4  -3  16        7.59        7.79      1.01 o
  -4  -2  16       23.23       23.88      1.94 o
  -3  -2  16        3.55        2.18      1.16 o
  -2  -2  16        1.77        2.72      0.93 o
  -1  -2  16        6.19        4.85      0.91 o
   0  -2  16       82.08       69.39      1.88 o
   1  -2  16       13.12       12.79      1.28 o
   2  -2  16       13.96       10.59      0.81 o
   3  -2  16       10.70        9.90      0.80 o
   4  -2  16        1.37        0.55      0.50 o
   5  -2  16        0.51        0.06      1.03 o
  -4  -1  16        1.15        0.47      0.90 o
  -3  -1  16        0.13       -0.18      0.70 o
  -2  -1  16        0.81        1.31      0.68 o
  -1  -1  16        0.01       -0.24      0.57 o
   0  -1  16       13.39       14.71      0.88 o
   1  -1  16       31.60       31.71      0.98 o
   2  -1  16        4.80        5.05      0.59 o
   3  -1  16       44.42       46.19      1.31 o
   4  -1  16        1.32        0.75      0.50 o
   5  -1  16        0.08       -0.07      0.60 o
   6  -1  16        5.24        6.16      1.08 o
  -4   0  16       14.51       14.77      1.35 o
  -3   0  16        5.95        5.41      0.86 o
  -2   0  16       20.86       18.07      1.17 o
  -1   0  16       47.84       43.79      1.46 o
   0   0  16      249.31      227.33      3.43 o
   1   0  16      422.59      409.28      4.65 o
   2   0  16        0.00        0.21      0.45 o
   3   0  16       53.38       52.64      1.32 o
   4   0  16        0.62        0.39      0.44 o
   5   0  16        0.00        0.13      0.64 o
   6   0  16        4.62        2.89      0.94 o
  -4   1  16        4.21        2.77      0.93 o
  -3   1  16        9.24        9.15      0.98 o
  -2   1  16        5.01        3.15      0.76 o
  -1   1  16       20.03       17.32      1.18 o
   0   1  16        9.29       12.69      1.02 o
   1   1  16        2.19        1.11      0.52 o
   2   1  16       14.54       17.17      0.77 o
   3   1  16        6.22        7.10      0.60 o
   4   1  16        7.75        9.69      0.77 o
   5   1  16        4.30        2.48      0.73 o
   6   1  16        1.45        1.13      0.69 o
  -3   2  16        1.65        1.33      0.73 o
  -2   2  16        7.23        5.47      0.87 o
  -1   2  16        0.15       -0.54      0.54 o
   0   2  16       57.47       53.81      1.46 o
   1   2  16       77.77       74.00      1.45 o
   2   2  16      176.08      172.84      2.72 o
   3   2  16      128.79      129.49      2.17 o
   4   2  16       80.94       80.66      1.61 o
   5   2  16       28.61       30.70      1.18 o
   6   2  16        2.17        4.03      0.65 o
   7   2  16        1.73        2.30      0.59 o
  -3   3  16        0.01       -0.12      0.70 o
  -2   3  16       28.20       27.00      1.39 o
  -1   3  16        0.70        1.95      0.65 o
   0   3  16        0.21        2.37      0.64 o
   1   3  16      227.33      227.49      3.78 o
   2   3  16       57.07       55.89      1.43 o
   3   3  16      104.37      110.67      2.03 o
   4   3  16       23.83       22.04      0.93 o
   5   3  16       26.03       26.36      1.32 o
   6   3  16        2.46        2.47      0.81 o
  -2   4  16        3.02        2.41      0.79 o
  -1   4  16        0.25        0.06      0.66 o
   0   4  16       12.88       13.54      1.41 o
   1   4  16       24.39       21.46      1.21 o
   2   4  16        8.09        5.97      0.77 o
   3   4  16       35.81       37.81      1.38 o
   4   4  16       11.80       11.35      0.76 o
   5   4  16        0.45        1.42      0.80 o
   6   4  16        0.57        0.72      0.71 o
  -1   5  16        0.82        1.54      0.95 o
   0   5  16       16.84       13.74      1.18 o
   1   5  16        6.94        6.54      0.98 o
   2   5  16        1.19        1.92      0.69 o
   3   5  16        5.97        7.59      0.91 o
   4   5  16       28.78       29.78      1.17 o
   5   5  16        4.46        6.10      0.66 o
   6   5  16       11.53       16.90      1.56 o
   1   6  16        4.72        6.30      0.98 o
   2   6  16        0.77        0.88      0.74 o
   3   6  16        9.33       10.30      1.05 o
   4   6  16       24.72       18.84      1.33 o
   5   6  16        4.37        4.21      0.59 o
  -2  -4  17        1.10        1.05      1.04 o
  -1  -4  17        9.71       10.14      2.80 o
   0  -4  17        1.29        2.36      1.01 o
   1  -4  17       14.50       14.37      1.14 o
   2  -4  17        5.15        5.41      1.69 o
  -3  -3  17        0.01        0.18      0.95 o
  -2  -3  17        0.00        0.13      0.92 o
  -1  -3  17       12.22       12.46      1.65 o
   0  -3  17        0.74       -0.38      0.86 o
   1  -3  17        3.02        0.60      0.76 o
   2  -3  17       48.36       45.41      1.50 o
   3  -3  17        0.03        0.77      0.69 o
  -3  -2  17        6.79        8.06      1.19 o
  -2  -2  17        3.54        2.17      0.93 o
  -1  -2  17        0.91        1.11      0.69 o
   0  -2  17        0.36       -0.48      0.68 o
   1  -2  17        0.07       -0.60      0.60 o
   2  -2  17       25.65       24.72      1.11 o
   3  -2  17        9.02        7.69      0.87 o
   4  -2  17        1.09        0.12      0.54 o
  -3  -1  17        1.26        1.46      0.78 o
  -2  -1  17        0.77        0.45      0.69 o
  -1  -1  17       34.36       38.71      1.45 o
   0  -1  17       16.92       18.64      1.26 o
   1  -1  17        0.82        0.06      0.55 o
   2  -1  17        3.17        1.60      0.60 o
   3  -1  17       27.24       29.52      1.13 o
   4  -1  17        4.21        3.20      0.55 o
   5  -1  17        5.49        5.46      1.15 o
  -3   0  17        2.28        0.94      0.76 o
  -2   0  17        2.64        3.74      0.78 o
  -1   0  17        1.65        1.07      0.63 o
   0   0  17        2.99        7.44      0.94 o
   1   0  17       57.52       64.04      1.72 o
   2   0  17        0.63        1.03      0.52 o
   3   0  17       57.96       60.78      1.76 o
   4   0  17       60.00       55.33      1.36 o
   5   0  17        0.00        0.49      0.65 o
   6   0  17        3.11        1.25      0.92 o
  -3   1  17        0.20        1.02      0.76 o
  -2   1  17        0.13        0.11      0.67 o
  -1   1  17        5.86        4.39      0.75 o
   0   1  17        1.31        2.41      0.68 o
   1   1  17      110.57      113.11      2.51 o
   2   1  17       13.41       14.44      0.81 o
   3   1  17       32.90       34.35      1.16 o
   4   1  17       30.42       30.11      1.29 o
   5   1  17        0.22        0.32      0.66 o
   6   1  17        8.73        9.97      0.97 o
  -3   2  17        0.18        0.50      0.91 o
  -2   2  17        5.97        7.68      0.97 o
  -1   2  17        0.04       -0.32      0.57 o
   0   2  17       46.25       49.10      1.57 o
   1   2  17       25.16       23.16      1.09 o
   2   2  17        0.04       -0.15      0.50 o
   3   2  17       79.28       80.45      1.86 o
   4   2  17        0.23       -0.28      0.48 o
   5   2  17        1.37        0.84      0.67 o
   6   2  17        1.76        1.20      0.74 o
  -2   3  17        1.46        2.33      1.02 o
  -1   3  17        7.42        6.98      0.95 o
   0   3  17       17.47       26.68      1.39 o
   1   3  17        2.46        3.91      0.75 o
   2   3  17        6.21        8.13      0.78 o
   3   3  17      287.61      295.78      5.42 o
   4   3  17        0.35        1.60      0.53 o
   5   3  17       18.32       21.26      1.25 o
   6   3  17       22.65       22.70      1.28 o
  -1   4  17        2.87        1.62      0.95 o
   0   4  17        7.18       10.72      1.04 o
   1   4  17        7.19        5.71      0.91 o
   2   4  17        8.59        8.66      0.84 o
   3   4  17      136.80      143.55      2.78 o
   4   4  17       11.09       12.23      0.99 o
   5   4  17        6.05        5.17      0.98 o
   6   4  17        1.97        1.74      0.80 o
   0   5  17        3.31        3.14      1.43 o
   1   5  17        1.92        2.86      0.81 o
   2   5  17       47.97       43.92      1.75 o
   3   5  17       20.30       21.17      1.49 o
   4   5  17       11.10       11.51      0.87 o
   5   5  17        4.52        3.76      0.52 o
   2   6  17        0.27        1.02      1.11 o
   3   6  17       40.45       40.38      2.68 o
   4   6  17        0.29        0.83      0.85 o
   0  -4  18        1.35        3.14      1.43 o
  -2  -3  18       25.08       30.59      2.13 o
  -1  -3  18        0.09       -0.47      1.14 o
   0  -3  18        6.43        6.89      1.20 o
   1  -3  18       19.80       21.64      1.36 o
   2  -3  18        0.20        1.28      0.82 o
   3  -3  18       10.19       10.22      0.99 o
  -3  -2  18        3.18        2.61      1.09 o
  -2  -2  18       20.95       21.02      1.57 o
  -1  -2  18        0.87        0.07      0.88 o
   0  -2  18        3.76        2.79      0.82 o
   1  -2  18        1.00       -0.68      0.68 o
   2  -2  18       24.19       24.60      1.15 o
   3  -2  18        2.05        0.80      0.86 o
   4  -2  18       16.62       15.70      1.04 o
  -3  -1  18        3.13        5.63      1.14 o
  -2  -1  18        7.55        7.11      1.01 o
  -1  -1  18        0.00        0.35      0.65 o
   0  -1  18        7.96        6.72      1.22 o
   1  -1  18       16.72       17.21      1.02 o
   2  -1  18        4.46        4.12      0.72 o
   3  -1  18        0.00       -0.60      0.60 o
   4  -1  18        1.30        1.04      0.54 o
   5  -1  18        0.05       -0.19      0.58 o
  -3   0  18        0.79        0.67      0.77 o
  -2   0  18       16.17       15.72      1.48 o
  -1   0  18        1.64        0.94      0.65 o
   0   0  18       14.64       11.40      1.59 o
   1   0  18       45.44       39.68      1.43 o
   2   0  18       19.89       17.56      1.00 o
   3   0  18      113.27      113.33      2.23 o
   4   0  18        0.07        0.45      0.51 o
   5   0  18        0.18        0.20      0.71 o
  -3   1  18        1.93        2.08      0.84 o
  -2   1  18        2.28        2.55      0.82 o
  -1   1  18       14.62       20.82      1.15 o
   0   1  18        8.00        8.27      0.94 o
   1   1  18       29.35       28.03      1.22 o
   2   1  18        4.01        5.45      0.73 o
   3   1  18       70.47       69.39      2.73 o
   4   1  18       13.48       15.71      1.23 o
   5   1  18        3.58        3.92      0.84 o
   6   1  18        5.76        7.14      0.96 o
  -2   2  18       29.82       33.25      2.61 o
  -1   2  18        2.28        1.66      0.74 o
   0   2  18       40.73       36.50      1.99 o
   1   2  18        5.91        4.06      0.72 o
   2   2  18        2.36        1.68      0.62 o
   3   2  18        0.00       -0.58      0.58 o
   4   2  18       54.60       51.29      1.36 o
   5   2  18        0.23        0.17      0.71 o
   6   2  18        3.58        3.40      0.84 o
  -2   3  18        4.50        5.32      1.45 o
  -1   3  18        0.00        0.77      0.81 o
   0   3  18        6.52        7.83      0.97 o
   1   3  18        2.02        2.13      0.81 o
   2   3  18        8.85        8.62      0.91 o
   3   3  18        5.89        5.89      0.74 o
   4   3  18       11.28       11.16      0.79 o
   5   3  18       81.82       85.50      2.43 o
   6   3  18        0.66        1.34      0.80 o
  -1   4  18        0.47       -0.69      0.84 o
   0   4  18       11.26       11.38      1.12 o
   1   4  18       50.51       44.32      1.80 o
   2   4  18        8.20        7.38      0.83 o
   3   4  18        6.43        6.13      1.21 o
   4   4  18       23.08       23.22      1.08 o
   5   4  18        3.20        2.02      0.98 o
   1   5  18       10.52       11.11      1.33 o
   2   5  18        0.21       -0.48      0.80 o
   3   5  18        3.38        4.43      1.04 o
   4   5  18       10.94       10.63      1.10 o
  -1  -3  19        1.40        3.47      1.38 o
   0  -3  19        1.36        1.39      0.85 o
   1  -3  19        5.39        5.81      1.01 o
  -2  -2  19        0.85        1.99      1.27 o
  -1  -2  19        0.76        1.21      0.97 o
   0  -2  19       13.07       15.13      1.23 o
   1  -2  19        1.69        0.75      1.15 o
   2  -2  19        1.60        2.50      0.93 o
   3  -2  19        1.79        2.15      0.76 o
  -2  -1  19        0.00       -0.73      0.91 o
  -1  -1  19        0.00       -0.46      0.86 o
   0  -1  19        4.70        3.67      0.86 o
   1  -1  19        1.75        1.85      0.76 o
   2  -1  19       32.65       32.57      1.42 o
   3  -1  19        4.61        4.63      0.79 o
   4  -1  19        0.47        0.04      0.56 o
  -2   0  19        0.56        1.14      0.98 o
  -1   0  19        4.82        3.42      1.02 o
   0   0  19        1.37        0.84      0.74 o
   1   0  19        5.20        6.79      0.91 o
   2   0  19       20.16       19.42      1.07 o
   3   0  19       34.26       37.22      2.04 o
   4   0  19        0.02        0.36      0.52 o
   5   0  19       17.59       19.93      1.32 o
  -2   1  19        5.51        6.28      0.98 o
  -1   1  19        0.11        0.61      0.87 o
   0   1  19        7.00        6.33      0.91 o
   1   1  19        0.55        1.21      0.69 o
   2   1  19        0.93        0.08      0.63 o
   3   1  19       13.59       12.33      1.04 o
   4   1  19       13.25       11.56      0.78 o
   5   1  19        0.58        0.45      0.79 o
  -2   2  19       11.14       12.31      1.77 o
  -1   2  19        4.68        4.44      1.01 o
   0   2  19       13.27       15.02      1.16 o
   1   2  19        0.06        0.76      0.69 o
   2   2  19        7.41        5.86      0.77 o
   3   2  19        8.25        7.85      0.92 o
   4   2  19        0.24        0.39      0.52 o
   5   2  19        1.49        0.70      0.78 o
  -1   3  19        0.64        0.26      0.83 o
   0   3  19        2.87        2.44      0.82 o
   1   3  19        1.99        2.49      0.80 o
   2   3  19        4.07        4.27      0.75 o
   3   3  19       33.68       37.78      1.58 o
   4   3  19        6.18        6.41      0.71 o
   5   3  19       36.31       39.74      3.31 o
   0   4  19       15.87       19.70      1.94 o
   1   4  19        4.27        4.60      0.92 o
   2   4  19        0.05        0.38      0.78 o
   3   4  19       38.96       39.09      2.20 o
   4   4  19        8.36        7.37      0.85 o
   2   5  19        0.28        2.79      1.23 o
   3   5  19       14.40       16.41      1.72 o
   0  -2  20        4.93        4.26      1.15 o
   1  -2  20        2.53        1.39      0.84 o
   2  -2  20        0.74        1.75      0.94 o
  -1  -1  20        0.75        1.20      1.18 o
   0  -1  20        6.02        5.73      1.01 o
   1  -1  20        1.44        1.08      0.77 o
   2  -1  20        5.52        4.40      1.01 o
   3  -1  20        7.08        7.99      0.94 o
  -1   0  20        4.48        3.59      2.13 o
   0   0  20        7.32        5.47      0.97 o
   1   0  20        0.84       -0.74      0.74 o
   2   0  20       26.67       29.08      1.70 o
   3   0  20       14.01       11.72      1.06 o
   4   0  20       14.54       16.65      0.93 o
  -1   1  20        0.12        1.54      1.59 o
   0   1  20        5.81        4.15      0.86 o
   1   1  20        0.09        0.57      0.73 o
   2   1  20       44.39       44.92      1.85 o
   3   1  20       25.46       25.80      2.01 o
   4   1  20        3.87        3.08      0.65 o
  -1   2  20        6.06        7.06      1.50 o
   0   2  20       18.14       21.04      1.35 o
   1   2  20        3.31        3.66      0.85 o
   2   2  20        9.20       10.44      1.05 o
   3   2  20        0.42       -0.36      0.67 o
   4   2  20       11.75       10.79      0.83 o
   0   3  20        4.63        5.78      1.19 o
   1   3  20        0.47        0.48      0.90 o
   2   3  20        4.99        5.74      1.07 o
   3   3  20        1.69        1.73      0.75 o
   4   3  20        1.44        0.54      0.66 o
   2   4  20        4.72        5.31      2.58 o
   3   4  20       16.92       15.15      1.82 o
   1  -1  21        0.09       -0.77      0.77 o
   2  -1  21        0.06       -0.99      0.99 o
   0   0  21        4.50        4.49      1.38 o
   1   0  21        0.05        0.09      0.88 o
   2   0  21       16.07       17.97      1.46 o
   3   0  21       12.66       10.43      1.07 o
   0   1  21        0.51        0.76      0.93 o
   1   1  21        0.00       -0.85      0.85 o
   2   1  21        2.67        3.15      1.01 o
   3   1  21        0.01       -0.12      1.03 o
   1   2  21        5.70        8.50      1.22 o
   2   2  21        0.56       -1.22      1.39 o
   3   2  21        1.53        1.35      0.91 o
   2   3  21        0.65        0.93      1.12 o
 
